# Supplementary material for: Combining host and rumen metagenome profiling for selection in sheep: prediction of methane, feed efficiency, production, and health traits
Source: Genet Sel Evol. 2023 Jul 25;55:53. doi: 10.1186/s12711-023-00822-1 (PMC10367317; doi:10.1186/s12711-023-00822-1)
Supplement: Supplementary file 1 — Additional file 1: Table S1a. Rumen sample information including SRA_number, sample ID, animal ID, flock, year of birth, sample date, diet, age, group, and cohort. Table S1b. Summary of Additional file 1 Table S1a, showing the number of samples per animal, overall and split into grass lamb, grass adult and lucerne lamb samples. Table S1c. Summary of Additional file 1: Table S1a, showing the number of animals in each cohort and which group the cohort belongs to [file 12711_2023_822_MOESM1_ESM.xlsx]

## Sheet: Table S1a - Samples
Additional file 1 Table S1a
SRA_Number	SampleID	AnimalID	Flock	YOB	SampleDate	Diet	Age	Group	Cohort
SRR20299649	B71804	NZ93642	2638	2014	2016-02-11	Grass	Adult	Grass Adult	B_16_02
SRR20299648	B71805	NZ173218	2638	2014	2016-02-11	Grass	Adult	Grass Adult	B_16_02
SRR20299689	B71806	NZ113634	2638	2014	2016-02-11	Grass	Adult	Grass Adult	B_16_02
SRR20300234	B71807	NZ172238	2638	2014	2016-02-11	Grass	Adult	Grass Adult	B_16_02
SRR20300155	B71812	NZ105010	2638	2014	2016-02-11	Grass	Adult	Grass Adult	B_16_02
SRR20299988	B71814	NZ78158	2638	2014	2016-02-11	Grass	Adult	Grass Adult	B_16_02
SRR20299525	B71816	NZ189290	2638	2014	2016-02-11	Grass	Adult	Grass Adult	B_16_02
SRR20300118	B71818	NZ134606	2638	2014	2016-02-11	Grass	Adult	Grass Adult	B_16_02
SRR20300191	B71819	NZ59538	2638	2014	2016-02-11	Grass	Adult	Grass Adult	B_16_02
SRR20299744	B71822	NZ96582	2638	2014	2016-02-11	Grass	Adult	Grass Adult	B_16_02
SRR20299647	B71824	NZ164006	2638	2014	2016-02-11	Grass	Adult	Grass Adult	B_16_02
SRR20299636	B71827	NZ128530	2638	2014	2016-02-11	Grass	Adult	Grass Adult	B_16_02
SRR20299461	B71828	NZ105206	2638	2014	2016-02-11	Grass	Adult	Grass Adult	B_16_02
SRR20299798	B71829	NZ106578	2638	2014	2016-02-11	Grass	Adult	Grass Adult	B_16_02
SRR20299787	B71830	NZ118926	2638	2014	2016-02-11	Grass	Adult	Grass Adult	B_16_02
SRR20299544	B71833	NZ154598	2638	2014	2016-02-11	Grass	Adult	Grass Adult	B_16_02
SRR20299701	B71834	NZ184782	2638	2014	2016-02-11	Grass	Adult	Grass Adult	B_16_02
SRR20299690	B71835	NZ143426	2638	2014	2016-02-11	Grass	Adult	Grass Adult	B_16_02
SRR20299403	B71836	NZ59734	2638	2014	2016-02-11	Grass	Adult	Grass Adult	B_16_02
SRR20299392	B71837	NZ122846	2638	2014	2016-02-11	Grass	Adult	Grass Adult	B_16_02
SRR20299688	B71838	NZ115790	2638	2014	2016-02-11	Grass	Adult	Grass Adult	B_16_02
SRR20299677	B71839	NZ70122	2638	2014	2016-02-11	Grass	Adult	Grass Adult	B_16_02
SRR20299666	B71840	NZ114418	2638	2014	2016-02-11	Grass	Adult	Grass Adult	B_16_02
SRR20299719	B71841	NZ93838	2638	2014	2016-02-11	Grass	Adult	Grass Adult	B_16_02
SRR20299708	B71843	NZ193014	2638	2014	2016-02-11	Grass	Adult	Grass Adult	B_16_02
SRR20299513	B71845	NZ161262	2638	2014	2016-02-11	Grass	Adult	Grass Adult	B_16_02
SRR20299502	B71846	NZ92662	2638	2014	2016-02-11	Grass	Adult	Grass Adult	B_16_02
SRR20299491	B71847	NZ58166	2638	2014	2016-02-11	Grass	Adult	Grass Adult	B_16_02
SRR20300256	B71848	NZ115202	2638	2014	2016-02-11	Grass	Adult	Grass Adult	B_16_02
SRR20300245	B71849	NZ120690	2638	2014	2016-02-11	Grass	Adult	Grass Adult	B_16_02
SRR20300233	B71853	NZ149306	2638	2014	2016-02-11	Grass	Adult	Grass Adult	B_16_02
SRR20300222	B71854	NZ170670	2638	2014	2016-02-11	Grass	Adult	Grass Adult	B_16_02
SRR20299375	B71855	NZ165378	2638	2014	2016-02-11	Grass	Adult	Grass Adult	B_16_02
SRR20300112	B71860	NZ145974	2638	2014	2016-02-11	Grass	Adult	Grass Adult	B_16_02
SRR20300101	B71861	NZ109910	2638	2014	2016-02-11	Grass	Adult	Grass Adult	B_16_02
SRR20300210	B71862	NZ143034	2638	2014	2016-02-11	Grass	Adult	Grass Adult	B_16_02
SRR20300031	B71864	NZ88742	2638	2014	2016-02-12	Grass	Adult	Grass Adult	B_16_02
SRR20300020	B71866	NZ116182	2638	2014	2016-02-12	Grass	Adult	Grass Adult	B_16_02
SRR20300009	B71868	NZ188506	2638	2014	2016-02-12	Grass	Adult	Grass Adult	B_16_02
SRR20300166	B71870	NZ149110	2638	2014	2016-02-12	Grass	Adult	Grass Adult	B_16_02
SRR20300154	B71871	NZ60714	2638	2014	2016-02-12	Grass	Adult	Grass Adult	B_16_02
SRR20299307	B71872	NZ128726	2638	2014	2016-02-12	Grass	Adult	Grass Adult	B_16_02
SRR20300148	B71873	NZ166358	2638	2014	2016-02-12	Grass	Adult	Grass Adult	B_16_02
SRR20299817	B71874	NZ175766	2638	2014	2016-02-12	Grass	Adult	Grass Adult	B_16_02
SRR20299806	B71875	NZ55422	2638	2014	2016-02-12	Grass	Adult	Grass Adult	B_16_02
SRR20299627	B71876	NZ80314	2638	2014	2016-02-12	Grass	Adult	Grass Adult	B_16_02
SRR20300136	B71877	NZ168710	2638	2014	2016-02-12	Grass	Adult	Grass Adult	B_16_02
SRR20299953	B71880	NZ108146	2638	2014	2016-02-12	Grass	Adult	Grass Adult	B_16_02
SRR20299942	B71881	NZ157146	2638	2014	2016-02-12	Grass	Adult	Grass Adult	B_16_02
SRR20299999	B71886	NZ138134	2638	2014	2016-02-12	Grass	Adult	Grass Adult	B_16_02
SRR20299987	B71887	NZ147150	2638	2014	2016-02-12	Grass	Adult	Grass Adult	B_16_02
SRR20299908	B71892	NZ169690	2638	2014	2016-02-12	Grass	Adult	Grass Adult	B_16_02
SRR20299613	B71893	NZ130882	2638	2014	2016-02-12	Grass	Adult	Grass Adult	B_16_02
SRR20299602	B71896	NZ149894	2638	2014	2016-02-12	Grass	Adult	Grass Adult	B_16_02
SRR20299843	B71897	NZ163614	2638	2014	2016-02-12	Grass	Adult	Grass Adult	B_16_02
SRR20299596	B71898	NZ126374	2638	2014	2016-02-12	Grass	Adult	Grass Adult	B_16_02
SRR20299585	B71899	NZ97366	2638	2014	2016-02-12	Grass	Adult	Grass Adult	B_16_02
SRR20299574	B71902	NZ141662	2638	2014	2016-02-12	Grass	Adult	Grass Adult	B_16_02
SRR20299831	B71903	NZ170474	2638	2014	2016-02-12	Grass	Adult	Grass Adult	B_16_02
SRR20299536	B71904	NZ125786	2638	2014	2016-02-12	Grass	Adult	Grass Adult	B_16_02
SRR20299524	B71905	NZ124218	2638	2014	2016-02-12	Grass	Adult	Grass Adult	B_16_02
SRR20300305	B71908	NZ174982	2638	2014	2016-02-12	Grass	Adult	Grass Adult	B_16_02
SRR20299442	B71909	NZ117358	2638	2014	2016-02-12	Grass	Adult	Grass Adult	B_16_02
SRR20299431	B71910	NZ161654	2638	2014	2016-02-12	Grass	Adult	Grass Adult	B_16_02
SRR20299420	B71912	NZ77962	2638	2014	2016-02-12	Grass	Adult	Grass Adult	B_16_02
SRR20300293	B71913	NZ155578	2638	2014	2016-02-12	Grass	Adult	Grass Adult	B_16_02
SRR20300282	B71914	NZ176354	2638	2014	2016-02-12	Grass	Adult	Grass Adult	B_16_02
SRR20300271	B71915	NZ144994	2638	2014	2016-02-12	Grass	Adult	Grass Adult	B_16_02
SRR20299484	B71916	NZ178510	2638	2014	2016-02-12	Grass	Adult	Grass Adult	B_16_02
SRR20300129	B71917	NZ126178	2638	2014	2016-02-12	Grass	Adult	Grass Adult	B_16_02
SRR20300117	B71920	NZ152050	2638	2014	2016-02-12	Grass	Adult	Grass Adult	B_16_02
SRR20300090	B71921	NZ142250	2638	2014	2016-02-12	Grass	Adult	Grass Adult	B_16_02
SRR20300079	B71922	NZ149502	2638	2014	2016-02-12	Grass	Adult	Grass Adult	B_16_02
SRR20300068	B71923	NZ122258	2638	2014	2016-02-12	Grass	Adult	Grass Adult	B_16_02
SRR20299357	B71925	NZ176746	2638	2014	2016-02-12	Grass	Adult	Grass Adult	B_16_02
SRR20299346	B71926	NZ167534	2638	2014	2016-02-12	Grass	Adult	Grass Adult	B_16_02
SRR20299335	B71927	NZ144014	2638	2014	2016-02-12	Grass	Adult	Grass Adult	B_16_02
SRR20300040	B71928	NZ101090	2638	2014	2016-02-12	Grass	Adult	Grass Adult	B_16_02
SRR20300061	B71929	NZ108930	2638	2014	2016-02-12	Grass	Adult	Grass Adult	B_16_02
SRR20300050	B71930	NZ102462	2638	2014	2016-02-12	Grass	Adult	Grass Adult	B_16_02
SRR20300190	B71931	NZ166946	2638	2014	2016-02-12	Grass	Adult	Grass Adult	B_16_02
SRR20299327	B71932	NZ164790	2638	2014	2016-02-12	Grass	Adult	Grass Adult	B_16_02
SRR20300184	B71933	NZ161458	2638	2014	2016-02-12	Grass	Adult	Grass Adult	B_16_02
SRR20300173	B71936	NZ138330	2638	2014	2016-02-12	Grass	Adult	Grass Adult	B_16_02
SRR20299926	B71937	NZ60322	2638	2014	2016-02-12	Grass	Adult	Grass Adult	B_16_02
SRR20299983	B71938	NZ111086	2638	2014	2016-02-12	Grass	Adult	Grass Adult	B_16_02
SRR20299972	B71939	NZ70710	2638	2014	2016-02-12	Grass	Adult	Grass Adult	B_16_02
SRR20299777	B72022	NZ97772	4640	2014	2016-02-09	Grass	Adult	Grass Adult	A_16_02
SRR20299766	B72023	NZ67392	4640	2014	2016-02-09	Grass	Adult	Grass Adult	A_16_02
SRR20299755	B72024	NZ137168	4640	2014	2016-02-09	Grass	Adult	Grass Adult	A_16_02
SRR20299743	B72025	NZ105416	4640	2014	2016-02-09	Grass	Adult	Grass Adult	A_16_02
SRR20299896	B72026	NZ106200	4640	2014	2016-02-09	Grass	Adult	Grass Adult	A_16_02
SRR20299885	B72027	NZ81896	4640	2014	2016-02-09	Grass	Adult	Grass Adult	A_16_02
SRR20299874	B72028	NZ70724	4640	2014	2016-02-09	Grass	Adult	Grass Adult	A_16_02
SRR20299963	B72029	NZ75820	4640	2014	2016-02-09	Grass	Adult	Grass Adult	A_16_02
SRR20299736	B72030	NZ107180	4640	2014	2016-02-09	Grass	Adult	Grass Adult	A_16_02
SRR20299725	B72031	NZ107572	4640	2014	2016-02-09	Grass	Adult	Grass Adult	A_16_02
SRR20299862	B72032	NZ108944	4640	2014	2016-02-09	Grass	Adult	Grass Adult	A_16_02
SRR20299567	B72033	NZ101300	4640	2014	2016-02-09	Grass	Adult	Grass Adult	A_16_02
SRR20299556	B72034	NZ127368	4640	2014	2016-02-09	Grass	Adult	Grass Adult	A_16_02
SRR20299646	B72035	NZ77388	4640	2014	2016-02-09	Grass	Adult	Grass Adult	A_16_02
SRR20299645	B72036	NZ97380	4640	2014	2016-02-09	Grass	Adult	Grass Adult	A_16_02
SRR20299644	B72037	NZ104044	4640	2014	2016-02-09	Grass	Adult	Grass Adult	A_16_02
SRR20299643	B72038	NZ141480	4640	2014	2016-02-09	Grass	Adult	Grass Adult	A_16_02
SRR20299642	B72039	NZ113648	4640	2014	2016-02-09	Grass	Adult	Grass Adult	A_16_02
SRR20299641	B72040	NZ107376	4640	2014	2016-02-09	Grass	Adult	Grass Adult	A_16_02
SRR20299640	B72041	NZ143636	4640	2014	2016-02-09	Grass	Adult	Grass Adult	A_16_02
SRR20299639	B72042	NZ84444	4640	2014	2016-02-09	Grass	Adult	Grass Adult	A_16_02
SRR20299638	B72043	NZ140108	4640	2014	2016-02-09	Grass	Adult	Grass Adult	A_16_02
SRR20299637	B72044	NZ69744	4640	2014	2016-02-09	Grass	Adult	Grass Adult	A_16_02
SRR20299635	B72045	NZ95812	4640	2014	2016-02-09	Grass	Adult	Grass Adult	A_16_02
SRR20299634	B72046	NZ156572	4640	2014	2016-02-09	Grass	Adult	Grass Adult	A_16_02
SRR20299469	B72047	NZ127564	4640	2014	2016-02-09	Grass	Adult	Grass Adult	A_16_02
SRR20299468	B72048	NZ131876	4640	2014	2016-02-09	Grass	Adult	Grass Adult	A_16_02
SRR20299467	B72049	NZ80720	4640	2014	2016-02-09	Grass	Adult	Grass Adult	A_16_02
SRR20299466	B72050	NZ158336	4640	2014	2016-02-09	Grass	Adult	Grass Adult	A_16_02
SRR20299465	B72051	NZ82680	4640	2014	2016-02-09	Grass	Adult	Grass Adult	A_16_02
SRR20299464	B72052	NZ134816	4640	2014	2016-02-09	Grass	Adult	Grass Adult	A_16_02
SRR20299463	B72053	NZ71116	4640	2014	2016-02-09	Grass	Adult	Grass Adult	A_16_02
SRR20299462	B72054	NZ147556	4640	2014	2016-02-09	Grass	Adult	Grass Adult	A_16_02
SRR20299460	B72055	NZ99144	4640	2014	2016-02-09	Grass	Adult	Grass Adult	A_16_02
SRR20299459	B72056	NZ137364	4640	2014	2016-02-09	Grass	Adult	Grass Adult	A_16_02
SRR20299458	B72057	NZ81308	4640	2014	2016-02-09	Grass	Adult	Grass Adult	A_16_02
SRR20299457	B72058	NZ120312	4640	2014	2016-02-09	Grass	Adult	Grass Adult	A_16_02
SRR20299456	B72059	NZ75036	4640	2014	2016-02-09	Grass	Adult	Grass Adult	A_16_02
SRR20299455	B72060	NZ114236	4640	2014	2016-02-09	Grass	Adult	Grass Adult	A_16_02
SRR20299454	B72061	NZ115804	4640	2014	2016-02-09	Grass	Adult	Grass Adult	A_16_02
SRR20299801	B72062	NZ130896	4640	2014	2016-02-09	Grass	Adult	Grass Adult	A_16_02
SRR20299800	B72063	NZ150104	4640	2014	2016-02-09	Grass	Adult	Grass Adult	A_16_02
SRR20299799	B72064	NZ132072	4640	2014	2016-02-09	Grass	Adult	Grass Adult	A_16_02
SRR20299797	B72065	NZ74448	4640	2014	2016-02-09	Grass	Adult	Grass Adult	A_16_02
SRR20299796	B72066	NZ97576	4640	2014	2016-02-09	Grass	Adult	Grass Adult	A_16_02
SRR20299795	B72067	NZ164216	4640	2014	2016-02-09	Grass	Adult	Grass Adult	A_16_02
SRR20299794	B72068	NZ153044	4640	2014	2016-02-09	Grass	Adult	Grass Adult	A_16_02
SRR20299793	B72069	NZ145008	4640	2014	2016-02-09	Grass	Adult	Grass Adult	A_16_02
SRR20299792	B72070	NZ128740	4640	2014	2016-02-09	Grass	Adult	Grass Adult	A_16_02
SRR20299791	B72071	NZ108552	4640	2014	2016-02-09	Grass	Adult	Grass Adult	A_16_02
SRR20299790	B72072	NZ138148	4640	2014	2016-02-09	Grass	Adult	Grass Adult	A_16_02
SRR20299789	B72073	NZ117764	4640	2014	2016-02-09	Grass	Adult	Grass Adult	A_16_02
SRR20299788	B72074	NZ106984	4640	2014	2016-02-09	Grass	Adult	Grass Adult	A_16_02
SRR20299786	B72075	NZ140696	4640	2014	2016-02-09	Grass	Adult	Grass Adult	A_16_02
SRR20299553	B72076	NZ91892	4640	2014	2016-02-09	Grass	Adult	Grass Adult	A_16_02
SRR20299552	B72077	NZ154416	4640	2014	2016-02-09	Grass	Adult	Grass Adult	A_16_02
SRR20299551	B72079	NZ159708	4640	2014	2016-02-09	Grass	Adult	Grass Adult	A_16_02
SRR20299550	B72081	NZ146184	4640	2014	2016-02-10	Grass	Adult	Grass Adult	A_16_02
SRR20299549	B72082	NZ80132	4640	2014	2016-02-10	Grass	Adult	Grass Adult	A_16_02
SRR20299548	B72083	NZ91304	4640	2014	2016-02-10	Grass	Adult	Grass Adult	A_16_02
SRR20299547	B72084	NZ81700	4640	2014	2016-02-10	Grass	Adult	Grass Adult	A_16_02
SRR20299546	B72085	NZ109140	4640	2014	2016-02-10	Grass	Adult	Grass Adult	A_16_02
SRR20299545	B72086	NZ116392	4640	2014	2016-02-10	Grass	Adult	Grass Adult	A_16_02
SRR20299543	B72087	NZ93852	4640	2014	2016-02-10	Grass	Adult	Grass Adult	A_16_02
SRR20299542	B72088	NZ151280	4640	2014	2016-02-10	Grass	Adult	Grass Adult	A_16_02
SRR20299541	B72089	NZ85620	4640	2014	2016-02-10	Grass	Adult	Grass Adult	A_16_02
SRR20299540	B72090	NZ144812	4640	2014	2016-02-10	Grass	Adult	Grass Adult	A_16_02
SRR20299539	B72091	NZ86600	4640	2014	2016-02-10	Grass	Adult	Grass Adult	A_16_02
SRR20299538	B72092	NZ100124	4640	2014	2016-02-10	Grass	Adult	Grass Adult	A_16_02
SRR20299705	B72093	NZ132268	4640	2014	2016-02-10	Grass	Adult	Grass Adult	A_16_02
SRR20299704	B72094	NZ120704	4640	2014	2016-02-10	Grass	Adult	Grass Adult	A_16_02
SRR20299703	B72095	NZ102084	4640	2014	2016-02-10	Grass	Adult	Grass Adult	A_16_02
SRR20299702	B72096	NZ85816	4640	2014	2016-02-10	Grass	Adult	Grass Adult	A_16_02
SRR20299700	B72097	NZ72096	4640	2014	2016-02-10	Grass	Adult	Grass Adult	A_16_02
SRR20299699	B72098	NZ77780	4640	2014	2016-02-10	Grass	Adult	Grass Adult	A_16_02
SRR20299698	B72099	NZ106004	4640	2014	2016-02-10	Grass	Adult	Grass Adult	A_16_02
SRR20299697	B72100	NZ151476	4640	2014	2016-02-10	Grass	Adult	Grass Adult	A_16_02
SRR20299696	B72101	NZ79152	4640	2014	2016-02-10	Grass	Adult	Grass Adult	A_16_02
SRR20299695	B72102	NZ113060	4640	2014	2016-02-10	Grass	Adult	Grass Adult	A_16_02
SRR20299694	B72103	NZ86208	4640	2014	2016-02-10	Grass	Adult	Grass Adult	A_16_02
SRR20299693	B72104	NZ80524	4640	2014	2016-02-10	Grass	Adult	Grass Adult	A_16_02
SRR20299692	B72105	NZ90912	4640	2014	2016-02-10	Grass	Adult	Grass Adult	A_16_02
SRR20299691	B72106	NZ131092	4640	2014	2016-02-10	Grass	Adult	Grass Adult	A_16_02
SRR20299413	B72107	NZ110316	4640	2014	2016-02-10	Grass	Adult	Grass Adult	A_16_02
SRR20299412	B72108	NZ123840	4640	2014	2016-02-10	Grass	Adult	Grass Adult	A_16_02
SRR20299411	B72109	NZ75428	4640	2014	2016-02-10	Grass	Adult	Grass Adult	A_16_02
SRR20299410	B72110	NZ96204	4640	2014	2016-02-10	Grass	Adult	Grass Adult	A_16_02
SRR20299409	B72111	NZ144616	4640	2014	2016-02-10	Grass	Adult	Grass Adult	A_16_02
SRR20299408	B72112	NZ132856	4640	2014	2016-02-10	Grass	Adult	Grass Adult	A_16_02
SRR20299407	B72113	NZ90520	4640	2014	2016-02-10	Grass	Adult	Grass Adult	A_16_02
SRR20299406	B72114	NZ105808	4640	2014	2016-02-10	Grass	Adult	Grass Adult	A_16_02
SRR20299405	B72115	NZ69352	4640	2014	2016-02-10	Grass	Adult	Grass Adult	A_16_02
SRR20299404	B72116	NZ155004	4640	2014	2016-02-10	Grass	Adult	Grass Adult	A_16_02
SRR20299402	B72117	NZ128348	4640	2014	2016-02-10	Grass	Adult	Grass Adult	A_16_02
SRR20299401	B72118	NZ110120	4640	2014	2016-02-10	Grass	Adult	Grass Adult	A_16_02
SRR20299400	B72119	NZ119920	4640	2014	2016-02-10	Grass	Adult	Grass Adult	A_16_02
SRR20299399	B72120	NZ102868	4640	2014	2016-02-10	Grass	Adult	Grass Adult	A_16_02
SRR20299398	B72121	NZ132464	4640	2014	2016-02-10	Grass	Adult	Grass Adult	A_16_02
SRR20299397	B72122	NZ73272	4640	2014	2016-02-10	Grass	Adult	Grass Adult	A_16_02
SRR20299396	B72123	NZ82484	4640	2014	2016-02-10	Grass	Adult	Grass Adult	A_16_02
SRR20299395	B72124	NZ153240	4640	2014	2016-02-10	Grass	Adult	Grass Adult	A_16_02
SRR20299394	B72125	NZ88756	4640	2014	2016-02-10	Grass	Adult	Grass Adult	A_16_02
SRR20299393	B72126	NZ105220	4640	2014	2016-02-10	Grass	Adult	Grass Adult	A_16_02
SRR20299391	B72127	NZ68764	4640	2014	2016-02-10	Grass	Adult	Grass Adult	A_16_02
SRR20299390	B72128	NZ101496	4640	2014	2016-02-10	Grass	Adult	Grass Adult	A_16_02
SRR20299389	B72129	NZ104828	4640	2014	2016-02-10	Grass	Adult	Grass Adult	A_16_02
SRR20299388	B72130	NZ74840	4640	2014	2016-02-10	Grass	Adult	Grass Adult	A_16_02
SRR20299387	B72131	NZ91696	4640	2014	2016-02-10	Grass	Adult	Grass Adult	A_16_02
SRR20299386	B72132	NZ144028	4640	2014	2016-02-10	Grass	Adult	Grass Adult	A_16_02
SRR20299385	B72133	NZ86796	4640	2014	2016-02-10	Grass	Adult	Grass Adult	A_16_02
SRR20299384	B72134	NZ79740	4640	2014	2016-02-10	Grass	Adult	Grass Adult	A_16_02
SRR20299383	B72135	NZ150496	4640	2014	2016-02-10	Grass	Adult	Grass Adult	A_16_02
SRR20299382	B72136	NZ131484	4640	2014	2016-02-10	Grass	Adult	Grass Adult	A_16_02
SRR20299687	B72137	NZ90324	4640	2014	2016-02-10	Grass	Adult	Grass Adult	A_16_02
SRR20299686	B72697	NZ115095	2638	2015	2017-01-31	Grass	Adult	Grass Adult	B_17_01
SRR20299685	B72698	NZ165945	2638	2015	2017-01-31	Grass	Adult	Grass Adult	B_17_01
SRR20299684	B72699	NZ121170	2638	2015	2017-01-31	Grass	Adult	Grass Adult	B_17_01
SRR20299683	B72700	NZ122070	2638	2015	2017-01-31	Grass	Adult	Grass Adult	B_17_01
SRR20299682	B72701	NZ183720	2638	2015	2017-01-31	Grass	Adult	Grass Adult	B_17_01
SRR20299681	B72702	NZ151095	2638	2015	2017-01-31	Grass	Adult	Grass Adult	B_17_01
SRR20299680	B72703	NZ84720	2638	2015	2017-01-31	Grass	Adult	Grass Adult	B_17_01
SRR20299679	B72704	NZ87420	2638	2015	2017-01-31	Grass	Adult	Grass Adult	B_17_01
SRR20299678	B72705	NZ138945	2638	2015	2017-01-31	Grass	Adult	Grass Adult	B_17_01
SRR20299676	B72706	NZ64470	2638	2015	2017-01-31	Grass	Adult	Grass Adult	B_17_01
SRR20299675	B72707	NZ171120	2638	2015	2017-01-31	Grass	Adult	Grass Adult	B_17_01
SRR20299674	B72708	NZ122520	2638	2015	2017-01-31	Grass	Adult	Grass Adult	B_17_01
SRR20299673	B72709	NZ118920	2638	2015	2017-01-31	Grass	Adult	Grass Adult	B_17_01
SRR20299672	B72710	NZ109920	2638	2015	2017-01-31	Grass	Adult	Grass Adult	B_17_01
SRR20299671	B72711	NZ136020	2638	2015	2017-01-31	Grass	Adult	Grass Adult	B_17_01
SRR20299670	B72712	NZ145695	2638	2015	2017-01-31	Grass	Adult	Grass Adult	B_17_01
SRR20299669	B72713	NZ102270	2638	2015	2017-01-31	Grass	Adult	Grass Adult	B_17_01
SRR20299668	B72714	NZ152220	2638	2015	2017-01-31	Grass	Adult	Grass Adult	B_17_01
SRR20299667	B72715	NZ92145	2638	2015	2017-01-31	Grass	Adult	Grass Adult	B_17_01
SRR20299665	B72716	NZ192495	2638	2015	2017-01-31	Grass	Adult	Grass Adult	B_17_01
SRR20299664	B72717	NZ128595	2638	2015	2017-01-31	Grass	Adult	Grass Adult	B_17_01
SRR20299663	B72718	NZ80895	2638	2015	2017-01-31	Grass	Adult	Grass Adult	B_17_01
SRR20299662	B72719	NZ65595	2638	2015	2017-01-31	Grass	Adult	Grass Adult	B_17_01
SRR20299661	B72720	NZ156720	2638	2015	2017-01-31	Grass	Adult	Grass Adult	B_17_01
SRR20299660	B72721	NZ101820	2638	2015	2017-01-31	Grass	Adult	Grass Adult	B_17_01
SRR20299659	B72722	NZ134445	2638	2015	2017-01-31	Grass	Adult	Grass Adult	B_17_01
SRR20299658	B72723	NZ161895	2638	2015	2017-01-31	Grass	Adult	Grass Adult	B_17_01
SRR20299721	B72724	NZ109020	2638	2015	2017-01-31	Grass	Adult	Grass Adult	B_17_01
SRR20299720	B72725	NZ167520	2638	2015	2017-01-31	Grass	Adult	Grass Adult	B_17_01
SRR20299718	B72726	NZ172245	2638	2015	2017-01-31	Grass	Adult	Grass Adult	B_17_01
SRR20299717	B72727	NZ160095	2638	2015	2017-01-31	Grass	Adult	Grass Adult	B_17_01
SRR20299716	B72728	NZ124320	2638	2015	2017-01-31	Grass	Adult	Grass Adult	B_17_01
SRR20299715	B72729	NZ75720	2638	2015	2017-01-31	Grass	Adult	Grass Adult	B_17_01
SRR20299714	B72730	NZ131970	2638	2015	2017-01-31	Grass	Adult	Grass Adult	B_17_01
SRR20299713	B72731	NZ138720	2638	2015	2017-01-31	Grass	Adult	Grass Adult	B_17_01
SRR20299712	B72732	NZ172470	2638	2015	2017-01-31	Grass	Adult	Grass Adult	B_17_01
SRR20299711	B72733	NZ155145	2638	2015	2017-01-31	Grass	Adult	Grass Adult	B_17_01
SRR20299710	B72734	NZ119145	2638	2015	2017-01-31	Grass	Adult	Grass Adult	B_17_01
SRR20299709	B72735	NZ77520	2638	2015	2017-01-31	Grass	Adult	Grass Adult	B_17_01
SRR20299707	B72736	NZ125220	2638	2015	2017-01-31	Grass	Adult	Grass Adult	B_17_01
SRR20299706	B72737	NZ102720	2638	2015	2017-01-31	Grass	Adult	Grass Adult	B_17_01
SRR20299521	B72738	NZ123195	2638	2015	2017-01-31	Grass	Adult	Grass Adult	B_17_01
SRR20299520	B72739	NZ127695	2638	2015	2017-01-31	Grass	Adult	Grass Adult	B_17_01
SRR20299519	B72740	NZ159195	2638	2015	2017-01-31	Grass	Adult	Grass Adult	B_17_01
SRR20299518	B72741	NZ124095	2638	2015	2017-01-31	Grass	Adult	Grass Adult	B_17_01
SRR20299517	B72742	NZ190695	2638	2015	2017-01-31	Grass	Adult	Grass Adult	B_17_01
SRR20299516	B72743	NZ106320	2638	2015	2017-01-31	Grass	Adult	Grass Adult	B_17_01
SRR20299515	B72744	NZ124545	2638	2015	2017-01-31	Grass	Adult	Grass Adult	B_17_01
SRR20299514	B72745	NZ156270	2638	2015	2017-01-31	Grass	Adult	Grass Adult	B_17_01
SRR20299512	B72746	NZ119370	2638	2015	2017-01-31	Grass	Adult	Grass Adult	B_17_01
SRR20299511	B72747	NZ166845	2638	2015	2017-01-31	Grass	Adult	Grass Adult	B_17_01
SRR20299510	B72748	NZ119595	2638	2015	2017-01-31	Grass	Adult	Grass Adult	B_17_01
SRR20299509	B72749	NZ90795	2638	2015	2017-01-31	Grass	Adult	Grass Adult	B_17_01
SRR20299508	B72750	NZ97095	2638	2015	2017-01-31	Grass	Adult	Grass Adult	B_17_01
SRR20299507	B72751	NZ188670	2638	2015	2017-01-31	Grass	Adult	Grass Adult	B_17_01
SRR20299506	B72752	NZ131520	2638	2015	2017-01-31	Grass	Adult	Grass Adult	B_17_01
SRR20299505	B72753	NZ160995	2638	2015	2017-01-31	Grass	Adult	Grass Adult	B_17_01
SRR20299504	B72754	NZ144345	2638	2015	2017-01-31	Grass	Adult	Grass Adult	B_17_01
SRR20299503	B72755	NZ118470	2638	2015	2017-01-31	Grass	Adult	Grass Adult	B_17_01
SRR20299501	B72756	NZ140070	2638	2015	2017-01-31	Grass	Adult	Grass Adult	B_17_01
SRR20299500	B72757	NZ160770	2638	2015	2017-01-31	Grass	Adult	Grass Adult	B_17_01
SRR20299499	B72759	NZ117795	2638	2015	2017-01-31	Grass	Adult	Grass Adult	B_17_01
SRR20299498	B72760	NZ108345	2638	2015	2017-01-31	Grass	Adult	Grass Adult	B_17_01
SRR20299497	B72761	NZ117345	2638	2015	2017-01-31	Grass	Adult	Grass Adult	B_17_01
SRR20299496	B72762	NZ113070	2638	2015	2017-01-31	Grass	Adult	Grass Adult	B_17_01
SRR20299495	B72823	NZ106430	4640	2015	2017-03-03	Grass	Adult	Grass Adult	A_17_03
SRR20299494	B72824	NZ136805	4640	2015	2017-03-03	Grass	Adult	Grass Adult	A_17_03
SRR20299493	B72825	NZ138605	4640	2015	2017-03-03	Grass	Adult	Grass Adult	A_17_03
SRR20299492	B72826	NZ105530	4640	2015	2017-03-03	Grass	Adult	Grass Adult	A_17_03
SRR20299490	B72827	NZ130280	4640	2015	2017-03-03	Grass	Adult	Grass Adult	A_17_03
SRR20300265	B72828	NZ152105	4640	2015	2017-03-03	Grass	Adult	Grass Adult	A_17_03
SRR20300264	B72829	NZ158630	4640	2015	2017-03-03	Grass	Adult	Grass Adult	A_17_03
SRR20300263	B72830	NZ111605	4640	2015	2017-03-03	Grass	Adult	Grass Adult	A_17_03
SRR20300262	B72831	NZ83705	4640	2015	2017-03-03	Grass	Adult	Grass Adult	A_17_03
SRR20300261	B72832	NZ83255	4640	2015	2017-03-03	Grass	Adult	Grass Adult	A_17_03
SRR20300260	B72833	NZ81455	4640	2015	2017-03-03	Grass	Adult	Grass Adult	A_17_03
SRR20300259	B72834	NZ170780	4640	2015	2017-03-03	Grass	Adult	Grass Adult	A_17_03
SRR20300258	B72835	NZ109580	4640	2015	2017-03-03	Grass	Adult	Grass Adult	A_17_03
SRR20300257	B72836	NZ165830	4640	2015	2017-03-03	Grass	Adult	Grass Adult	A_17_03
SRR20300255	B72837	NZ148505	4640	2015	2017-03-03	Grass	Adult	Grass Adult	A_17_03
SRR20300254	B72838	NZ150755	4640	2015	2017-03-03	Grass	Adult	Grass Adult	A_17_03
SRR20300253	B72839	NZ85505	4640	2015	2017-03-03	Grass	Adult	Grass Adult	A_17_03
SRR20300252	B72840	NZ144005	4640	2015	2017-03-03	Grass	Adult	Grass Adult	A_17_03
SRR20300251	B72841	NZ145805	4640	2015	2017-03-03	Grass	Adult	Grass Adult	A_17_03
SRR20300250	B72842	NZ142205	4640	2015	2017-03-03	Grass	Adult	Grass Adult	A_17_03
SRR20300249	B72843	NZ127580	4640	2015	2017-03-03	Grass	Adult	Grass Adult	A_17_03
SRR20300248	B72844	NZ142655	4640	2015	2017-03-03	Grass	Adult	Grass Adult	A_17_03
SRR20300247	B72845	NZ79880	4640	2015	2017-03-03	Grass	Adult	Grass Adult	A_17_03
SRR20300246	B72846	NZ141980	4640	2015	2017-03-03	Grass	Adult	Grass Adult	A_17_03
SRR20300244	B72847	NZ164255	4640	2015	2017-03-03	Grass	Adult	Grass Adult	A_17_03
SRR20300243	B72848	NZ103955	4640	2015	2017-03-03	Grass	Adult	Grass Adult	A_17_03
SRR20300242	B72849	NZ121505	4640	2015	2017-03-03	Grass	Adult	Grass Adult	A_17_03
SRR20300241	B72850	NZ115655	4640	2015	2017-03-03	Grass	Adult	Grass Adult	A_17_03
SRR20300240	B72851	NZ143555	4640	2015	2017-03-03	Grass	Adult	Grass Adult	A_17_03
SRR20300239	B72852	NZ69755	4640	2015	2017-03-03	Grass	Adult	Grass Adult	A_17_03
SRR20300238	B72853	NZ140405	4640	2015	2017-03-03	Grass	Adult	Grass Adult	A_17_03
SRR20300237	B72854	NZ164705	4640	2015	2017-03-03	Grass	Adult	Grass Adult	A_17_03
SRR20300236	B72855	NZ144455	4640	2015	2017-03-03	Grass	Adult	Grass Adult	A_17_03
SRR20300235	B72856	NZ123755	4640	2015	2017-03-03	Grass	Adult	Grass Adult	A_17_03
SRR20300232	B72857	NZ75155	4640	2015	2017-03-03	Grass	Adult	Grass Adult	A_17_03
SRR20300231	B72858	NZ140180	4640	2015	2017-03-03	Grass	Adult	Grass Adult	A_17_03
SRR20300230	B72859	NZ163580	4640	2015	2017-03-03	Grass	Adult	Grass Adult	A_17_03
SRR20300229	B72860	NZ111830	4640	2015	2017-03-03	Grass	Adult	Grass Adult	A_17_03
SRR20300228	B72861	NZ133880	4640	2015	2017-03-03	Grass	Adult	Grass Adult	A_17_03
SRR20300227	B72862	NZ131855	4640	2015	2017-03-03	Grass	Adult	Grass Adult	A_17_03
SRR20300226	B72863	NZ161330	4640	2015	2017-03-03	Grass	Adult	Grass Adult	A_17_03
SRR20300225	B72864	NZ168755	4640	2015	2017-03-03	Grass	Adult	Grass Adult	A_17_03
SRR20300224	B72865	NZ140630	4640	2015	2017-03-03	Grass	Adult	Grass Adult	A_17_03
SRR20300223	B72866	NZ74255	4640	2015	2017-03-03	Grass	Adult	Grass Adult	A_17_03
SRR20300221	B72867	NZ95405	4640	2015	2017-03-03	Grass	Adult	Grass Adult	A_17_03
SRR20300220	B72868	NZ87080	4640	2015	2017-03-03	Grass	Adult	Grass Adult	A_17_03
SRR20300219	B72869	NZ153905	4640	2015	2017-03-03	Grass	Adult	Grass Adult	A_17_03
SRR20300218	B72870	NZ169430	4640	2015	2017-03-03	Grass	Adult	Grass Adult	A_17_03
SRR20299381	B72871	NZ144680	4640	2015	2017-03-03	Grass	Adult	Grass Adult	A_17_03
SRR20299380	B72872	NZ113855	4640	2015	2017-03-03	Grass	Adult	Grass Adult	A_17_03
SRR20299379	B72873	NZ149180	4640	2015	2017-03-03	Grass	Adult	Grass Adult	A_17_03
SRR20299378	B72874	NZ132980	4640	2015	2017-03-03	Grass	Adult	Grass Adult	A_17_03
SRR20299377	B72875	NZ119030	4640	2015	2017-03-03	Grass	Adult	Grass Adult	A_17_03
SRR20299376	B72876	NZ119255	4640	2015	2017-03-03	Grass	Adult	Grass Adult	A_17_03
SRR20299374	B72877	NZ72230	4640	2015	2017-03-03	Grass	Adult	Grass Adult	A_17_03
SRR20299373	B72878	NZ70205	4640	2015	2017-03-03	Grass	Adult	Grass Adult	A_17_03
SRR20299372	B72879	NZ157955	4640	2015	2017-03-03	Grass	Adult	Grass Adult	A_17_03
SRR20299371	B72880	NZ110930	4640	2015	2017-03-03	Grass	Adult	Grass Adult	A_17_03
SRR20299370	B72881	NZ163355	4640	2015	2017-03-03	Grass	Adult	Grass Adult	A_17_03
SRR20299369	B72882	NZ130730	4640	2015	2017-03-03	Grass	Adult	Grass Adult	A_17_03
SRR20299368	B72883	NZ94055	4640	2015	2017-03-03	Grass	Adult	Grass Adult	A_17_03
SRR20299367	B72884	NZ142880	4640	2015	2017-03-03	Grass	Adult	Grass Adult	A_17_03
SRR20299366	B72885	NZ94730	4640	2015	2017-03-03	Grass	Adult	Grass Adult	A_17_03
SRR20300113	B72886	NZ108005	4640	2015	2017-03-03	Grass	Adult	Grass Adult	A_17_03
SRR20300111	B72887	NZ86180	4640	2015	2017-03-03	Grass	Adult	Grass Adult	A_17_03
SRR20300110	B72888	NZ148055	4640	2015	2017-03-02	Grass	Adult	Grass Adult	A_17_03
SRR20300109	B72889	NZ145355	4640	2015	2017-03-02	Grass	Adult	Grass Adult	A_17_03
SRR20300108	B72890	NZ92255	4640	2015	2017-03-02	Grass	Adult	Grass Adult	A_17_03
SRR20300107	B72891	NZ75830	4640	2015	2017-03-02	Grass	Adult	Grass Adult	A_17_03
SRR20300106	B72892	NZ124205	4640	2015	2017-03-02	Grass	Adult	Grass Adult	A_17_03
SRR20300105	B72893	NZ99455	4640	2015	2017-03-02	Grass	Adult	Grass Adult	A_17_03
SRR20300104	B72894	NZ115430	4640	2015	2017-03-02	Grass	Adult	Grass Adult	A_17_03
SRR20300103	B72895	NZ100805	4640	2015	2017-03-02	Grass	Adult	Grass Adult	A_17_03
SRR20300102	B72896	NZ135455	4640	2015	2017-03-02	Grass	Adult	Grass Adult	A_17_03
SRR20300100	B72898	NZ114530	4640	2015	2017-03-02	Grass	Adult	Grass Adult	A_17_03
SRR20300099	B72899	NZ80780	4640	2015	2017-03-02	Grass	Adult	Grass Adult	A_17_03
SRR20300098	B72900	NZ130505	4640	2015	2017-03-02	Grass	Adult	Grass Adult	A_17_03
SRR20300217	B72901	NZ93380	4640	2015	2017-03-02	Grass	Adult	Grass Adult	A_17_03
SRR20300216	B72902	NZ94955	4640	2015	2017-03-02	Grass	Adult	Grass Adult	A_17_03
SRR20300215	B72903	NZ146480	4640	2015	2017-03-02	Grass	Adult	Grass Adult	A_17_03
SRR20300214	B72904	NZ159305	4640	2015	2017-03-02	Grass	Adult	Grass Adult	A_17_03
SRR20300213	B72905	NZ90680	4640	2015	2017-03-02	Grass	Adult	Grass Adult	A_17_03
SRR20300212	B72906	NZ73130	4640	2015	2017-03-02	Grass	Adult	Grass Adult	A_17_03
SRR20300211	B72907	NZ104180	4640	2015	2017-03-02	Grass	Adult	Grass Adult	A_17_03
SRR20300209	B72908	NZ169880	4640	2015	2017-03-02	Grass	Adult	Grass Adult	A_17_03
SRR20300208	B72909	NZ80555	4640	2015	2017-03-02	Grass	Adult	Grass Adult	A_17_03
SRR20300207	B72910	NZ102605	4640	2015	2017-03-02	Grass	Adult	Grass Adult	A_17_03
SRR20300206	B72911	NZ159755	4640	2015	2017-03-02	Grass	Adult	Grass Adult	A_17_03
SRR20300205	B72912	NZ133205	4640	2015	2017-03-02	Grass	Adult	Grass Adult	A_17_03
SRR20300204	B72913	NZ84830	4640	2015	2017-03-02	Grass	Adult	Grass Adult	A_17_03
SRR20300203	B72914	NZ123980	4640	2015	2017-03-02	Grass	Adult	Grass Adult	A_17_03
SRR20300202	B72915	NZ165380	4640	2015	2017-03-02	Grass	Adult	Grass Adult	A_17_03
SRR20300033	B72916	NZ75605	4640	2015	2017-03-02	Grass	Adult	Grass Adult	A_17_03
SRR20300032	B72917	NZ117680	4640	2015	2017-03-02	Grass	Adult	Grass Adult	A_17_03
SRR20300030	B72918	NZ73355	4640	2015	2017-03-02	Grass	Adult	Grass Adult	A_17_03
SRR20300029	B72919	NZ131630	4640	2015	2017-03-02	Grass	Adult	Grass Adult	A_17_03
SRR20300028	B72920	NZ137480	4640	2015	2017-03-02	Grass	Adult	Grass Adult	A_17_03
SRR20300027	B72921	NZ141080	4640	2015	2017-03-02	Grass	Adult	Grass Adult	A_17_03
SRR20300026	B72922	NZ150980	4640	2015	2017-03-02	Grass	Adult	Grass Adult	A_17_03
SRR20300025	B72923	NZ162005	4640	2015	2017-03-02	Grass	Adult	Grass Adult	A_17_03
SRR20300024	B72924	NZ96980	4640	2015	2017-03-02	Grass	Adult	Grass Adult	A_17_03
SRR20300023	B72925	NZ137705	4640	2015	2017-03-02	Grass	Adult	Grass Adult	A_17_03
SRR20300022	B72926	NZ104405	4640	2015	2017-03-02	Grass	Adult	Grass Adult	A_17_03
SRR20300021	B72927	NZ96530	4640	2015	2017-03-02	Grass	Adult	Grass Adult	A_17_03
SRR20300019	B72928	NZ156155	4640	2015	2017-03-02	Grass	Adult	Grass Adult	A_17_03
SRR20300018	B72929	NZ158855	4640	2015	2017-03-02	Grass	Adult	Grass Adult	A_17_03
SRR20300017	B72930	NZ119705	4640	2015	2017-03-02	Grass	Adult	Grass Adult	A_17_03
SRR20300016	B72931	NZ131405	4640	2015	2017-03-02	Grass	Adult	Grass Adult	A_17_03
SRR20300015	B72932	NZ69980	4640	2015	2017-03-02	Grass	Adult	Grass Adult	A_17_03
SRR20300014	B72933	NZ68630	4640	2015	2017-03-02	Grass	Adult	Grass Adult	A_17_03
SRR20300013	B72934	NZ82580	4640	2015	2017-03-02	Grass	Adult	Grass Adult	A_17_03
SRR20300012	B72935	NZ117905	4640	2015	2017-03-02	Grass	Adult	Grass Adult	A_17_03
SRR20300011	B72936	NZ137930	4640	2015	2017-03-02	Grass	Adult	Grass Adult	A_17_03
SRR20300010	B72937	NZ151430	4640	2015	2017-03-02	Grass	Adult	Grass Adult	A_17_03
SRR20300008	B72938	NZ134330	4640	2015	2017-03-02	Grass	Adult	Grass Adult	A_17_03
SRR20300007	B72939	NZ134780	4640	2015	2017-03-02	Grass	Adult	Grass Adult	A_17_03
SRR20300006	B72940	NZ144230	4640	2015	2017-03-02	Grass	Adult	Grass Adult	A_17_03
SRR20300005	B72941	NZ171230	4640	2015	2017-03-02	Grass	Adult	Grass Adult	A_17_03
SRR20300004	B72942	NZ117455	4640	2015	2017-03-02	Grass	Adult	Grass Adult	A_17_03
SRR20300003	B72943	NZ166280	4640	2015	2017-03-02	Grass	Adult	Grass Adult	A_17_03
SRR20300002	B72944	NZ116330	4640	2015	2017-03-02	Grass	Adult	Grass Adult	A_17_03
SRR20300169	B72945	NZ101255	4640	2015	2017-03-02	Grass	Adult	Grass Adult	A_17_03
SRR20300168	B72946	NZ94505	4640	2015	2017-03-02	Grass	Adult	Grass Adult	A_17_03
SRR20300167	B72947	NZ108455	4640	2015	2017-03-02	Grass	Adult	Grass Adult	A_17_03
SRR20300165	B72948	NZ153230	4640	2015	2017-03-02	Grass	Adult	Grass Adult	A_17_03
SRR20300164	B72949	NZ152330	4640	2015	2017-03-02	Grass	Adult	Grass Adult	A_17_03
SRR20300163	B72950	NZ121955	4640	2015	2017-03-02	Grass	Adult	Grass Adult	A_17_03
SRR20300162	B72951	NZ168305	4640	2015	2017-03-02	Grass	Adult	Grass Adult	A_17_03
SRR20300161	B72952	NZ86855	4640	2015	2017-03-02	Grass	Adult	Grass Adult	A_17_03
SRR20300160	B72953	NZ71330	4640	2015	2017-03-02	Grass	Adult	Grass Adult	A_17_03
SRR20300159	B72955	NZ127805	4640	2015	2017-03-02	Grass	Adult	Grass Adult	A_17_03
SRR20300158	B72956	NZ165155	4640	2015	2017-03-02	Grass	Adult	Grass Adult	A_17_03
SRR20300157	B72957	NZ162230	4640	2015	2017-03-02	Grass	Adult	Grass Adult	A_17_03
SRR20300156	B72958	NZ83480	4640	2015	2017-03-02	Grass	Adult	Grass Adult	A_17_03
SRR20299317	B72959	NZ100355	4640	2015	2017-03-02	Grass	Adult	Grass Adult	A_17_03
SRR20299316	B72960	NZ89780	4640	2015	2017-03-02	Grass	Adult	Grass Adult	A_17_03
SRR20299315	B72961	NZ115205	4640	2015	2017-03-02	Grass	Adult	Grass Adult	A_17_03
SRR20299314	B72962	NZ166505	4640	2015	2017-03-02	Grass	Adult	Grass Adult	A_17_03
SRR20299313	B72963	NZ85055	4640	2015	2017-03-02	Grass	Adult	Grass Adult	A_17_03
SRR20299312	B72964	NZ70880	4640	2015	2017-03-02	Grass	Adult	Grass Adult	A_17_03
SRR20299311	B72965	NZ100130	4640	2015	2017-03-02	Grass	Adult	Grass Adult	A_17_03
SRR20299310	B72966	NZ161555	4640	2015	2017-03-02	Grass	Adult	Grass Adult	A_17_03
SRR20299309	B72967	NZ81905	4640	2015	2017-03-02	Grass	Adult	Grass Adult	A_17_03
SRR20299308	B72968	NZ76505	4640	2015	2017-03-02	Grass	Adult	Grass Adult	A_17_03
SRR20299306	B72969	NZ154580	4640	2015	2017-03-02	Grass	Adult	Grass Adult	A_17_03
SRR20299821	B72970	NZ91805	4640	2015	2017-03-02	Grass	Adult	Grass Adult	A_17_03
SRR20299820	B72971	NZ226270	3633	2015	2017-01-26	Grass	Adult	Grass Adult	A_17_01
SRR20299819	B72973	NZ199945	3633	2015	2017-01-26	Grass	Adult	Grass Adult	A_17_01
SRR20299818	B72975	NZ198820	3633	2015	2017-01-26	Grass	Adult	Grass Adult	A_17_01
SRR20300153	B72976	NZ219520	3633	2015	2017-01-26	Grass	Adult	Grass Adult	A_17_01
SRR20300152	B72977	NZ227845	3633	2015	2017-01-26	Grass	Adult	Grass Adult	A_17_01
SRR20300151	B72978	NZ208270	3633	2015	2017-01-26	Grass	Adult	Grass Adult	A_17_01
SRR20300150	B72979	NZ221095	3633	2015	2017-01-26	Grass	Adult	Grass Adult	A_17_01
SRR20300149	B72980	NZ212545	3633	2015	2017-01-26	Grass	Adult	Grass Adult	A_17_01
SRR20300147	B72981	NZ215920	3633	2015	2017-01-26	Grass	Adult	Grass Adult	A_17_01
SRR20300146	B72982	NZ229870	3633	2015	2017-01-26	Grass	Adult	Grass Adult	A_17_01
SRR20300145	B72983	NZ224470	3633	2015	2017-01-26	Grass	Adult	Grass Adult	A_17_01
SRR20300144	B72984	NZ201970	3633	2015	2017-01-26	Grass	Adult	Grass Adult	A_17_01
SRR20300143	B72985	NZ202195	3633	2015	2017-01-26	Grass	Adult	Grass Adult	A_17_01
SRR20300142	B72986	NZ202870	3633	2015	2017-01-26	Grass	Adult	Grass Adult	A_17_01
SRR20300141	B72987	NZ211420	3633	2015	2017-01-26	Grass	Adult	Grass Adult	A_17_01
SRR20300140	B72988	NZ203095	3633	2015	2017-01-26	Grass	Adult	Grass Adult	A_17_01
SRR20300139	B72989	NZ209620	3633	2015	2017-01-26	Grass	Adult	Grass Adult	A_17_01
SRR20300138	B72990	NZ205120	3633	2015	2017-01-26	Grass	Adult	Grass Adult	A_17_01
SRR20299816	B72991	NZ224695	3633	2015	2017-01-26	Grass	Adult	Grass Adult	A_17_01
SRR20299815	B72992	NZ232345	3633	2015	2017-01-26	Grass	Adult	Grass Adult	A_17_01
SRR20299814	B72993	NZ224920	3633	2015	2017-01-26	Grass	Adult	Grass Adult	A_17_01
SRR20299813	B72994	NZ231670	3633	2015	2017-01-26	Grass	Adult	Grass Adult	A_17_01
SRR20299812	B72995	NZ210745	3633	2015	2017-01-26	Grass	Adult	Grass Adult	A_17_01
SRR20299811	B72996	NZ204670	3633	2015	2017-01-26	Grass	Adult	Grass Adult	A_17_01
SRR20299810	B72997	NZ222895	3633	2015	2017-01-26	Grass	Adult	Grass Adult	A_17_01
SRR20299809	B72998	NZ221320	3633	2015	2017-01-26	Grass	Adult	Grass Adult	A_17_01
SRR20299808	B72999	NZ212995	3633	2015	2017-01-26	Grass	Adult	Grass Adult	A_17_01
SRR20299807	B73000	NZ210970	3633	2015	2017-01-26	Grass	Adult	Grass Adult	A_17_01
SRR20299805	B73001	NZ212770	3633	2015	2017-01-26	Grass	Adult	Grass Adult	A_17_01
SRR20299804	B73002	NZ212320	3633	2015	2017-01-26	Grass	Adult	Grass Adult	A_17_01
SRR20299803	B73003	NZ217045	3633	2015	2017-01-26	Grass	Adult	Grass Adult	A_17_01
SRR20299802	B73004	NZ201520	3633	2015	2017-01-26	Grass	Adult	Grass Adult	A_17_01
SRR20299633	B73005	NZ230995	3633	2015	2017-01-26	Grass	Adult	Grass Adult	A_17_01
SRR20299632	B73006	NZ228295	3633	2015	2017-01-26	Grass	Adult	Grass Adult	A_17_01
SRR20299631	B73007	NZ208045	3633	2015	2017-01-26	Grass	Adult	Grass Adult	A_17_01
SRR20299630	B73008	NZ208945	3633	2015	2017-01-26	Grass	Adult	Grass Adult	A_17_01
SRR20299629	B73009	NZ205345	3633	2015	2017-01-26	Grass	Adult	Grass Adult	A_17_01
SRR20299628	B73010	NZ230320	3633	2015	2017-01-26	Grass	Adult	Grass Adult	A_17_01
SRR20299626	B73011	NZ218170	3633	2015	2017-01-26	Grass	Adult	Grass Adult	A_17_01
SRR20299625	B73012	NZ200170	3633	2015	2017-01-26	Grass	Adult	Grass Adult	A_17_01
SRR20299624	B73013	NZ213895	3633	2015	2017-01-26	Grass	Adult	Grass Adult	A_17_01
SRR20299623	B73014	NZ211195	3633	2015	2017-01-26	Grass	Adult	Grass Adult	A_17_01
SRR20299622	B73015	NZ219070	3633	2015	2017-01-26	Grass	Adult	Grass Adult	A_17_01
SRR20299621	B73016	NZ203320	3633	2015	2017-01-26	Grass	Adult	Grass Adult	A_17_01
SRR20299620	B73017	NZ224020	3633	2015	2017-01-26	Grass	Adult	Grass Adult	A_17_01
SRR20299619	B73018	NZ206470	3633	2015	2017-01-26	Grass	Adult	Grass Adult	A_17_01
SRR20299618	B73019	NZ214795	3633	2015	2017-01-26	Grass	Adult	Grass Adult	A_17_01
SRR20300137	B73020	NZ201295	3633	2015	2017-01-26	Grass	Adult	Grass Adult	A_17_01
SRR20300135	B73021	NZ202645	3633	2015	2017-01-26	Grass	Adult	Grass Adult	A_17_01
SRR20300134	B73022	NZ214345	3633	2015	2017-01-26	Grass	Adult	Grass Adult	A_17_01
SRR20299961	B73023	NZ232570	3633	2015	2017-01-26	Grass	Adult	Grass Adult	A_17_01
SRR20299960	B73024	NZ213220	3633	2015	2017-01-26	Grass	Adult	Grass Adult	A_17_01
SRR20299959	B73025	NZ208495	3633	2015	2017-01-26	Grass	Adult	Grass Adult	A_17_01
SRR20299958	B73026	NZ223120	3633	2015	2017-01-27	Grass	Adult	Grass Adult	A_17_01
SRR20299957	B73027	NZ218845	3633	2015	2017-01-27	Grass	Adult	Grass Adult	A_17_01
SRR20299956	B73028	NZ216145	3633	2015	2017-01-27	Grass	Adult	Grass Adult	A_17_01
SRR20299955	B73029	NZ228520	3633	2015	2017-01-27	Grass	Adult	Grass Adult	A_17_01
SRR20299954	B73030	NZ198145	3633	2015	2017-01-27	Grass	Adult	Grass Adult	A_17_01
SRR20299952	B73031	NZ210070	3633	2015	2017-01-27	Grass	Adult	Grass Adult	A_17_01
SRR20299951	B73032	NZ207145	3633	2015	2017-01-27	Grass	Adult	Grass Adult	A_17_01
SRR20299950	B73033	NZ198595	3633	2015	2017-01-27	Grass	Adult	Grass Adult	A_17_01
SRR20299949	B73034	NZ218395	3633	2015	2017-01-27	Grass	Adult	Grass Adult	A_17_01
SRR20299948	B73035	NZ220645	3633	2015	2017-01-27	Grass	Adult	Grass Adult	A_17_01
SRR20299947	B73036	NZ214120	3633	2015	2017-01-27	Grass	Adult	Grass Adult	A_17_01
SRR20299946	B73037	NZ230545	3633	2015	2017-01-27	Grass	Adult	Grass Adult	A_17_01
SRR20299945	B73038	NZ231895	3633	2015	2017-01-27	Grass	Adult	Grass Adult	A_17_01
SRR20299944	B73039	NZ217495	3633	2015	2017-01-27	Grass	Adult	Grass Adult	A_17_01
SRR20299943	B73040	NZ209170	3633	2015	2017-01-27	Grass	Adult	Grass Adult	A_17_01
SRR20299941	B73041	NZ206695	3633	2015	2017-01-27	Grass	Adult	Grass Adult	A_17_01
SRR20299940	B73042	NZ216595	3633	2015	2017-01-27	Grass	Adult	Grass Adult	A_17_01
SRR20299939	B73043	NZ198370	3633	2015	2017-01-27	Grass	Adult	Grass Adult	A_17_01
SRR20299938	B73044	NZ199720	3633	2015	2017-01-27	Grass	Adult	Grass Adult	A_17_01
SRR20299937	B73045	NZ228745	3633	2015	2017-01-27	Grass	Adult	Grass Adult	A_17_01
SRR20299936	B73046	NZ213670	3633	2015	2017-01-27	Grass	Adult	Grass Adult	A_17_01
SRR20299935	B73047	NZ202420	3633	2015	2017-01-27	Grass	Adult	Grass Adult	A_17_01
SRR20299934	B73048	NZ217270	3633	2015	2017-01-27	Grass	Adult	Grass Adult	A_17_01
SRR20300001	B73049	NZ218620	3633	2015	2017-01-27	Grass	Adult	Grass Adult	A_17_01
SRR20300000	B73050	NZ219970	3633	2015	2017-01-27	Grass	Adult	Grass Adult	A_17_01
SRR20299998	B73051	NZ221995	3633	2015	2017-01-27	Grass	Adult	Grass Adult	A_17_01
SRR20299997	B73052	NZ208720	3633	2015	2017-01-27	Grass	Adult	Grass Adult	A_17_01
SRR20299996	B73053	NZ212095	3633	2015	2017-01-27	Grass	Adult	Grass Adult	A_17_01
SRR20299995	B73054	NZ199270	3633	2015	2017-01-27	Grass	Adult	Grass Adult	A_17_01
SRR20299994	B73055	NZ230095	3633	2015	2017-01-27	Grass	Adult	Grass Adult	A_17_01
SRR20299993	B73056	NZ207820	3633	2015	2017-01-27	Grass	Adult	Grass Adult	A_17_01
SRR20299992	B73057	NZ199495	3633	2015	2017-01-27	Grass	Adult	Grass Adult	A_17_01
SRR20299991	B73058	NZ232120	3633	2015	2017-01-27	Grass	Adult	Grass Adult	A_17_01
SRR20299990	B73059	NZ205570	3633	2015	2017-01-27	Grass	Adult	Grass Adult	A_17_01
SRR20299989	B73060	NZ226945	3633	2015	2017-01-27	Grass	Adult	Grass Adult	A_17_01
SRR20299986	B73061	NZ210295	3633	2015	2017-01-27	Grass	Adult	Grass Adult	A_17_01
SRR20299917	B73062	NZ205795	3633	2015	2017-01-27	Grass	Adult	Grass Adult	A_17_01
SRR20299916	B73063	NZ215020	3633	2015	2017-01-27	Grass	Adult	Grass Adult	A_17_01
SRR20299915	B73064	NZ227170	3633	2015	2017-01-27	Grass	Adult	Grass Adult	A_17_01
SRR20299914	B73065	NZ222220	3633	2015	2017-01-27	Grass	Adult	Grass Adult	A_17_01
SRR20299913	B73066	NZ201745	3633	2015	2017-01-27	Grass	Adult	Grass Adult	A_17_01
SRR20299912	B73067	NZ225145	3633	2015	2017-01-27	Grass	Adult	Grass Adult	A_17_01
SRR20299911	B73068	NZ209845	3633	2015	2017-01-27	Grass	Adult	Grass Adult	A_17_01
SRR20299910	B73069	NZ175170	2638	2015	2017-01-30	Grass	Adult	Grass Adult	B_17_01
SRR20299909	B73070	NZ104745	2638	2015	2017-01-30	Grass	Adult	Grass Adult	B_17_01
SRR20299907	B73071	NZ149070	2638	2015	2017-01-30	Grass	Adult	Grass Adult	B_17_01
SRR20299906	B73072	NZ93495	2638	2015	2017-01-30	Grass	Adult	Grass Adult	B_17_01
SRR20299905	B73073	NZ111945	2638	2015	2017-01-30	Grass	Adult	Grass Adult	B_17_01
SRR20299904	B73074	NZ128145	2638	2015	2017-01-30	Grass	Adult	Grass Adult	B_17_01
SRR20299903	B73075	NZ128820	2638	2015	2017-01-30	Grass	Adult	Grass Adult	B_17_01
SRR20299902	B73076	NZ107670	2638	2015	2017-01-30	Grass	Adult	Grass Adult	B_17_01
SRR20299617	B73077	NZ126570	2638	2015	2017-01-30	Grass	Adult	Grass Adult	B_17_01
SRR20299616	B73078	NZ86295	2638	2015	2017-01-30	Grass	Adult	Grass Adult	B_17_01
SRR20299615	B73079	NZ120045	2638	2015	2017-01-30	Grass	Adult	Grass Adult	B_17_01
SRR20299614	B73080	NZ102045	2638	2015	2017-01-30	Grass	Adult	Grass Adult	B_17_01
SRR20299612	B73081	NZ139620	2638	2015	2017-01-30	Grass	Adult	Grass Adult	B_17_01
SRR20299611	B73082	NZ130845	2638	2015	2017-01-30	Grass	Adult	Grass Adult	B_17_01
SRR20299610	B73083	NZ140745	2638	2015	2017-01-30	Grass	Adult	Grass Adult	B_17_01
SRR20299609	B73084	NZ135345	2638	2015	2017-01-30	Grass	Adult	Grass Adult	B_17_01
SRR20299608	B73085	NZ163920	2638	2015	2017-01-30	Grass	Adult	Grass Adult	B_17_01
SRR20299607	B73086	NZ66945	2638	2015	2017-01-30	Grass	Adult	Grass Adult	B_17_01
SRR20299606	B73087	NZ112170	2638	2015	2017-01-30	Grass	Adult	Grass Adult	B_17_01
SRR20299605	B73088	NZ150870	2638	2015	2017-01-30	Grass	Adult	Grass Adult	B_17_01
SRR20299604	B73089	NZ114645	2638	2015	2017-01-30	Grass	Adult	Grass Adult	B_17_01
SRR20299603	B73090	NZ90345	2638	2015	2017-01-30	Grass	Adult	Grass Adult	B_17_01
SRR20299853	B73091	NZ168195	2638	2015	2017-01-30	Grass	Adult	Grass Adult	B_17_01
SRR20299852	B73092	NZ150195	2638	2015	2017-01-30	Grass	Adult	Grass Adult	B_17_01
SRR20299851	B73093	NZ138045	2638	2015	2017-01-30	Grass	Adult	Grass Adult	B_17_01
SRR20299850	B73094	NZ156945	2638	2015	2017-01-30	Grass	Adult	Grass Adult	B_17_01
SRR20299849	B73095	NZ144795	2638	2015	2017-01-30	Grass	Adult	Grass Adult	B_17_01
SRR20299848	B73096	NZ173595	2638	2015	2017-01-30	Grass	Adult	Grass Adult	B_17_01
SRR20299847	B73097	NZ174045	2638	2015	2017-01-30	Grass	Adult	Grass Adult	B_17_01
SRR20299846	B73098	NZ129270	2638	2015	2017-01-30	Grass	Adult	Grass Adult	B_17_01
SRR20299845	B73099	NZ147720	2638	2015	2017-01-30	Grass	Adult	Grass Adult	B_17_01
SRR20299844	B73100	NZ155820	2638	2015	2017-01-30	Grass	Adult	Grass Adult	B_17_01
SRR20299842	B73101	NZ116670	2638	2015	2017-01-30	Grass	Adult	Grass Adult	B_17_01
SRR20299841	B73102	NZ157620	2638	2015	2017-01-30	Grass	Adult	Grass Adult	B_17_01
SRR20299840	B73103	NZ82470	2638	2015	2017-01-30	Grass	Adult	Grass Adult	B_17_01
SRR20299839	B73104	NZ170895	2638	2015	2017-01-30	Grass	Adult	Grass Adult	B_17_01
SRR20299838	B73105	NZ165270	2638	2015	2017-01-30	Grass	Adult	Grass Adult	B_17_01
SRR20299601	B73106	NZ164370	2638	2015	2017-01-30	Grass	Adult	Grass Adult	B_17_01
SRR20299600	B73107	NZ144570	2638	2015	2017-01-30	Grass	Adult	Grass Adult	B_17_01
SRR20299599	B73108	NZ154470	2638	2015	2017-01-30	Grass	Adult	Grass Adult	B_17_01
SRR20299598	B73109	NZ122745	2638	2015	2017-01-30	Grass	Adult	Grass Adult	B_17_01
SRR20299597	B73110	NZ88770	2638	2015	2017-01-30	Grass	Adult	Grass Adult	B_17_01
SRR20299595	B73111	NZ113520	2638	2015	2017-01-30	Grass	Adult	Grass Adult	B_17_01
SRR20299594	B73112	NZ169320	2638	2015	2017-01-30	Grass	Adult	Grass Adult	B_17_01
SRR20299593	B73113	NZ161220	2638	2015	2017-01-30	Grass	Adult	Grass Adult	B_17_01
SRR20299592	B73114	NZ196320	2638	2015	2017-01-30	Grass	Adult	Grass Adult	B_17_01
SRR20299591	B73115	NZ158295	2638	2015	2017-01-30	Grass	Adult	Grass Adult	B_17_01
SRR20299590	B73116	NZ190920	2638	2015	2017-01-30	Grass	Adult	Grass Adult	B_17_01
SRR20299589	B73117	NZ160545	2638	2015	2017-01-30	Grass	Adult	Grass Adult	B_17_01
SRR20299588	B73118	NZ148170	2638	2015	2017-01-30	Grass	Adult	Grass Adult	B_17_01
SRR20299587	B73119	NZ172695	2638	2015	2017-01-30	Grass	Adult	Grass Adult	B_17_01
SRR20299586	B73120	NZ141870	2638	2015	2017-01-30	Grass	Adult	Grass Adult	B_17_01
SRR20299584	B73121	NZ110595	2638	2015	2017-01-30	Grass	Adult	Grass Adult	B_17_01
SRR20299583	B73122	NZ91920	2638	2015	2017-01-30	Grass	Adult	Grass Adult	B_17_01
SRR20299582	B73123	NZ109695	2638	2015	2017-01-30	Grass	Adult	Grass Adult	B_17_01
SRR20299581	B73124	NZ153570	2638	2015	2017-01-30	Grass	Adult	Grass Adult	B_17_01
SRR20299580	B73125	NZ69420	2638	2015	2017-01-30	Grass	Adult	Grass Adult	B_17_01
SRR20299579	B73126	NZ132645	2638	2015	2017-01-30	Grass	Adult	Grass Adult	B_17_01
SRR20299578	B73127	NZ122295	2638	2015	2017-01-30	Grass	Adult	Grass Adult	B_17_01
SRR20299577	B73128	NZ102495	2638	2015	2017-01-30	Grass	Adult	Grass Adult	B_17_01
SRR20299576	B73129	NZ91020	2638	2015	2017-01-30	Grass	Adult	Grass Adult	B_17_01
SRR20299575	B73130	NZ121620	2638	2015	2017-01-30	Grass	Adult	Grass Adult	B_17_01
SRR20299573	B73131	NZ175845	2638	2015	2017-01-30	Grass	Adult	Grass Adult	B_17_01
SRR20299572	B73132	NZ75270	2638	2015	2017-01-30	Grass	Adult	Grass Adult	B_17_01
SRR20299571	B73133	NZ98895	2638	2015	2017-01-30	Grass	Adult	Grass Adult	B_17_01
SRR20299570	B73134	NZ114195	2638	2015	2017-01-30	Grass	Adult	Grass Adult	B_17_01
SRR20299837	B73135	NZ176070	2638	2015	2017-01-30	Grass	Adult	Grass Adult	B_17_01
SRR20299836	B73136	NZ187095	2638	2015	2017-01-30	Grass	Adult	Grass Adult	B_17_01
SRR20299835	B73137	NZ153120	2638	2015	2017-01-30	Grass	Adult	Grass Adult	B_17_01
SRR20299834	B73138	NZ61545	2638	2015	2017-01-30	Grass	Adult	Grass Adult	B_17_01
SRR20299833	B73139	NZ106770	2638	2015	2017-01-30	Grass	Adult	Grass Adult	B_17_01
SRR20299832	B73140	NZ138495	2638	2015	2017-01-30	Grass	Adult	Grass Adult	B_17_01
SRR20299830	B73141	NZ135795	2638	2015	2017-01-30	Grass	Adult	Grass Adult	B_17_01
SRR20299829	B73142	NZ140970	2638	2015	2017-01-30	Grass	Adult	Grass Adult	B_17_01
SRR20299828	B73143	NZ148395	2638	2015	2017-01-30	Grass	Adult	Grass Adult	B_17_01
SRR20299827	B73145	NZ149295	2638	2015	2017-01-30	Grass	Adult	Grass Adult	B_17_01
SRR20299826	B73146	NZ192270	2638	2015	2017-01-30	Grass	Adult	Grass Adult	B_17_01
SRR20299825	B73147	NZ95745	2638	2015	2017-01-30	Grass	Adult	Grass Adult	B_17_01
SRR20299824	B73148	NZ177645	2638	2015	2017-01-30	Grass	Adult	Grass Adult	B_17_01
SRR20299823	B73149	NZ142770	2638	2015	2017-01-30	Grass	Adult	Grass Adult	B_17_01
SRR20299822	B90051	NZ72068	2638	2016	2018-02-12	Grass	Adult	Grass Adult	B_18_02
SRR20299537	B90052	NZ151428	2638	2016	2018-02-12	Grass	Adult	Grass Adult	B_18_02
SRR20299535	B90053	NZ204164	2638	2016	2018-02-12	Grass	Adult	Grass Adult	B_18_02
SRR20299534	B90054	NZ183684	2638	2016	2018-02-12	Grass	Adult	Grass Adult	B_18_02
SRR20299533	B90055	NZ62596	2638	2016	2018-02-12	Grass	Adult	Grass Adult	B_18_02
SRR20299532	B90056	NZ200068	2638	2016	2018-02-12	Grass	Adult	Grass Adult	B_18_02
SRR20299531	B90057	NZ213124	2638	2016	2018-02-12	Grass	Adult	Grass Adult	B_18_02
SRR20299530	B90058	NZ182916	2638	2016	2018-02-12	Grass	Adult	Grass Adult	B_18_02
SRR20299529	B90059	NZ68228	2638	2016	2018-02-12	Grass	Adult	Grass Adult	B_18_02
SRR20299528	B90060	NZ164740	2638	2016	2018-02-12	Grass	Adult	Grass Adult	B_18_02
SRR20299527	B90061	NZ213636	2638	2016	2018-02-12	Grass	Adult	Grass Adult	B_18_02
SRR20299526	B90062	NZ90756	2638	2016	2018-02-12	Grass	Adult	Grass Adult	B_18_02
SRR20299523	B90063	NZ68996	2638	2016	2018-02-12	Grass	Adult	Grass Adult	B_18_02
SRR20299522	B90064	NZ140676	2638	2016	2018-02-12	Grass	Adult	Grass Adult	B_18_02
SRR20299657	B90065	NZ157828	2638	2016	2018-02-12	Grass	Adult	Grass Adult	B_18_02
SRR20299656	B90066	NZ140164	2638	2016	2018-02-12	Grass	Adult	Grass Adult	B_18_02
SRR20299655	B90067	NZ227972	2638	2016	2018-02-12	Grass	Adult	Grass Adult	B_18_02
SRR20299654	B90068	NZ64132	2638	2016	2018-02-12	Grass	Adult	Grass Adult	B_18_02
SRR20299653	B90069	NZ127108	2638	2016	2018-02-12	Grass	Adult	Grass Adult	B_18_02
SRR20299652	B90070	NZ140420	2638	2016	2018-02-12	Grass	Adult	Grass Adult	B_18_02
SRR20299651	B90071	NZ237444	2638	2016	2018-02-12	Grass	Adult	Grass Adult	B_18_02
SRR20299650	B90072	NZ180868	2638	2016	2018-02-12	Grass	Adult	Grass Adult	B_18_02
SRR20300304	B90073	NZ63876	2638	2016	2018-02-12	Grass	Adult	Grass Adult	B_18_02
SRR20300303	B90074	NZ133252	2638	2016	2018-02-12	Grass	Adult	Grass Adult	B_18_02
SRR20300302	B90075	NZ62340	2638	2016	2018-02-12	Grass	Adult	Grass Adult	B_18_02
SRR20300301	B90076	NZ65924	2638	2016	2018-02-12	Grass	Adult	Grass Adult	B_18_02
SRR20300300	B90077	NZ150916	2638	2016	2018-02-12	Grass	Adult	Grass Adult	B_18_02
SRR20300299	B90078	NZ136324	2638	2016	2018-02-12	Grass	Adult	Grass Adult	B_18_02
SRR20300298	B90079	NZ161668	2638	2016	2018-02-12	Grass	Adult	Grass Adult	B_18_02
SRR20299445	B90080	NZ115588	2638	2016	2018-02-12	Grass	Adult	Grass Adult	B_18_02
SRR20299444	B90081	NZ207236	2638	2016	2018-02-12	Grass	Adult	Grass Adult	B_18_02
SRR20299443	B90082	NZ237700	2638	2016	2018-02-12	Grass	Adult	Grass Adult	B_18_02
SRR20299441	B90083	NZ138628	2638	2016	2018-02-12	Grass	Adult	Grass Adult	B_18_02
SRR20299440	B90084	NZ161412	2638	2016	2018-02-12	Grass	Adult	Grass Adult	B_18_02
SRR20299439	B90085	NZ67972	2638	2016	2018-02-12	Grass	Adult	Grass Adult	B_18_02
SRR20299438	B90086	NZ179076	2638	2016	2018-02-12	Grass	Adult	Grass Adult	B_18_02
SRR20299437	B90087	NZ119940	2638	2016	2018-02-12	Grass	Adult	Grass Adult	B_18_02
SRR20299436	B90088	NZ155012	2638	2016	2018-02-12	Grass	Adult	Grass Adult	B_18_02
SRR20299435	B90089	NZ132996	2638	2016	2018-02-12	Grass	Adult	Grass Adult	B_18_02
SRR20299434	B90090	NZ130948	2638	2016	2018-02-12	Grass	Adult	Grass Adult	B_18_02
SRR20299433	B90091	NZ73860	2638	2016	2018-02-12	Grass	Adult	Grass Adult	B_18_02
SRR20299432	B90092	NZ223876	2638	2016	2018-02-12	Grass	Adult	Grass Adult	B_18_02
SRR20299430	B90093	NZ98436	2638	2016	2018-02-12	Grass	Adult	Grass Adult	B_18_02
SRR20299429	B90094	NZ61572	2638	2016	2018-02-12	Grass	Adult	Grass Adult	B_18_02
SRR20299428	B90095	NZ61828	2638	2016	2018-02-12	Grass	Adult	Grass Adult	B_18_02
SRR20299427	B90096	NZ125316	2638	2016	2018-02-12	Grass	Adult	Grass Adult	B_18_02
SRR20299426	B90097	NZ228484	2638	2016	2018-02-12	Grass	Adult	Grass Adult	B_18_02
SRR20299425	B90098	NZ193924	2638	2016	2018-02-12	Grass	Adult	Grass Adult	B_18_02
SRR20299424	B90099	NZ225156	2638	2016	2018-02-12	Grass	Adult	Grass Adult	B_18_02
SRR20299423	B90100	NZ158340	2638	2016	2018-02-12	Grass	Adult	Grass Adult	B_18_02
SRR20299422	B90101	NZ146564	2638	2016	2018-02-12	Grass	Adult	Grass Adult	B_18_02
SRR20299421	B90102	NZ177284	2638	2016	2018-02-12	Grass	Adult	Grass Adult	B_18_02
SRR20299419	B90103	NZ96132	2638	2016	2018-02-12	Grass	Adult	Grass Adult	B_18_02
SRR20299418	B90104	NZ93828	2638	2016	2018-02-12	Grass	Adult	Grass Adult	B_18_02
SRR20299417	B90105	NZ214404	2638	2016	2018-02-12	Grass	Adult	Grass Adult	B_18_02
SRR20299416	B90106	NZ197764	2638	2016	2018-02-12	Grass	Adult	Grass Adult	B_18_02
SRR20299415	B90107	NZ220804	2638	2016	2018-02-12	Grass	Adult	Grass Adult	B_18_02
SRR20299414	B90108	NZ73348	2638	2016	2018-02-12	Grass	Adult	Grass Adult	B_18_02
SRR20300297	B90109	NZ99972	2638	2016	2018-02-12	Grass	Adult	Grass Adult	B_18_02
SRR20300296	B90110	NZ166532	2638	2016	2018-02-12	Grass	Adult	Grass Adult	B_18_02
SRR20300295	B90111	NZ137604	2638	2016	2018-02-12	Grass	Adult	Grass Adult	B_18_02
SRR20300294	B90112	NZ118660	2638	2016	2018-02-12	Grass	Adult	Grass Adult	B_18_02
SRR20300292	B90113	NZ110980	2638	2016	2018-02-12	Grass	Adult	Grass Adult	B_18_02
SRR20300291	B90114	NZ223620	2638	2016	2018-02-12	Grass	Adult	Grass Adult	B_18_02
SRR20300290	B90115	NZ148612	2638	2016	2018-02-12	Grass	Adult	Grass Adult	B_18_02
SRR20300289	B90116	NZ81284	2638	2016	2018-02-12	Grass	Adult	Grass Adult	B_18_02
SRR20300288	B90117	NZ118148	2638	2016	2018-02-12	Grass	Adult	Grass Adult	B_18_02
SRR20300287	B90118	NZ106628	2638	2016	2018-02-12	Grass	Adult	Grass Adult	B_18_02
SRR20300286	B90119	NZ240004	2638	2016	2018-02-12	Grass	Adult	Grass Adult	B_18_02
SRR20300285	B90120	NZ224388	2638	2016	2018-02-12	Grass	Adult	Grass Adult	B_18_02
SRR20300284	B90121	NZ173700	2638	2016	2018-02-12	Grass	Adult	Grass Adult	B_18_02
SRR20300283	B90122	NZ175236	2638	2016	2018-02-12	Grass	Adult	Grass Adult	B_18_02
SRR20300281	B90123	NZ97924	2638	2016	2018-02-12	Grass	Adult	Grass Adult	B_18_02
SRR20300280	B90124	NZ92804	2638	2016	2018-02-12	Grass	Adult	Grass Adult	B_18_02
SRR20300279	B90125	NZ181636	2638	2016	2018-02-12	Grass	Adult	Grass Adult	B_18_02
SRR20300278	B90126	NZ109956	2638	2016	2018-02-12	Grass	Adult	Grass Adult	B_18_02
SRR20300277	B90127	NZ91268	2638	2016	2018-02-12	Grass	Adult	Grass Adult	B_18_02
SRR20300276	B90128	NZ95364	2638	2016	2018-02-12	Grass	Adult	Grass Adult	B_18_02
SRR20300275	B90129	NZ222852	2638	2016	2018-02-12	Grass	Adult	Grass Adult	B_18_02
SRR20300274	B90130	NZ218756	2638	2016	2018-02-12	Grass	Adult	Grass Adult	B_18_02
SRR20300273	B90131	NZ216196	2638	2016	2018-02-13	Grass	Adult	Grass Adult	B_18_02
SRR20300272	B90132	NZ193156	2638	2016	2018-02-13	Grass	Adult	Grass Adult	B_18_02
SRR20300270	B90133	NZ167044	2638	2016	2018-02-13	Grass	Adult	Grass Adult	B_18_02
SRR20300269	B90134	NZ126084	2638	2016	2018-02-13	Grass	Adult	Grass Adult	B_18_02
SRR20300268	B90135	NZ163972	2638	2016	2018-02-13	Grass	Adult	Grass Adult	B_18_02
SRR20300267	B90136	NZ88708	2638	2016	2018-02-13	Grass	Adult	Grass Adult	B_18_02
SRR20300266	B90137	NZ232836	2638	2016	2018-02-13	Grass	Adult	Grass Adult	B_18_02
SRR20299489	B90138	NZ124292	2638	2016	2018-02-13	Grass	Adult	Grass Adult	B_18_02
SRR20299488	B90139	NZ174724	2638	2016	2018-02-13	Grass	Adult	Grass Adult	B_18_02
SRR20299487	B90140	NZ74372	2638	2016	2018-02-13	Grass	Adult	Grass Adult	B_18_02
SRR20299486	B90141	NZ113028	2638	2016	2018-02-13	Grass	Adult	Grass Adult	B_18_02
SRR20299485	B90142	NZ71300	2638	2016	2018-02-13	Grass	Adult	Grass Adult	B_18_02
SRR20299483	B90143	NZ117124	2638	2016	2018-02-13	Grass	Adult	Grass Adult	B_18_02
SRR20299482	B90144	NZ139652	2638	2016	2018-02-13	Grass	Adult	Grass Adult	B_18_02
SRR20299481	B90145	NZ160644	2638	2016	2018-02-13	Grass	Adult	Grass Adult	B_18_02
SRR20299480	B90146	NZ130436	2638	2016	2018-02-13	Grass	Adult	Grass Adult	B_18_02
SRR20299479	B90147	NZ80516	2638	2016	2018-02-13	Grass	Adult	Grass Adult	B_18_02
SRR20299478	B90148	NZ131204	2638	2016	2018-02-13	Grass	Adult	Grass Adult	B_18_02
SRR20300133	B90149	NZ191364	2638	2016	2018-02-13	Grass	Adult	Grass Adult	B_18_02
SRR20300132	B90150	NZ221828	2638	2016	2018-02-13	Grass	Adult	Grass Adult	B_18_02
SRR20300131	B90151	NZ209028	2638	2016	2018-02-13	Grass	Adult	Grass Adult	B_18_02
SRR20300130	B90152	NZ213892	2638	2016	2018-02-13	Grass	Adult	Grass Adult	B_18_02
SRR20300128	B90153	NZ65156	2638	2016	2018-02-13	Grass	Adult	Grass Adult	B_18_02
SRR20300127	B90154	NZ80004	2638	2016	2018-02-13	Grass	Adult	Grass Adult	B_18_02
SRR20300126	B90155	NZ120196	2638	2016	2018-02-13	Grass	Adult	Grass Adult	B_18_02
SRR20300125	B90156	NZ75652	2638	2016	2018-02-13	Grass	Adult	Grass Adult	B_18_02
SRR20300124	B90157	NZ87684	2638	2016	2018-02-13	Grass	Adult	Grass Adult	B_18_02
SRR20300123	B90158	NZ71812	2638	2016	2018-02-13	Grass	Adult	Grass Adult	B_18_02
SRR20300122	B90159	NZ61316	2638	2016	2018-02-13	Grass	Adult	Grass Adult	B_18_02
SRR20300121	B90160	NZ120964	2638	2016	2018-02-13	Grass	Adult	Grass Adult	B_18_02
SRR20300120	B90161	NZ183940	2638	2016	2018-02-13	Grass	Adult	Grass Adult	B_18_02
SRR20300119	B90162	NZ208772	2638	2016	2018-02-13	Grass	Adult	Grass Adult	B_18_02
SRR20300116	B90163	NZ171396	2638	2016	2018-02-13	Grass	Adult	Grass Adult	B_18_02
SRR20300115	B90164	NZ74116	2638	2016	2018-02-13	Grass	Adult	Grass Adult	B_18_02
SRR20300114	B90165	NZ204420	2638	2016	2018-02-13	Grass	Adult	Grass Adult	B_18_02
SRR20300097	B90166	NZ224132	2638	2016	2018-02-13	Grass	Adult	Grass Adult	B_18_02
SRR20300096	B90167	NZ126340	2638	2016	2018-02-13	Grass	Adult	Grass Adult	B_18_02
SRR20300095	B90168	NZ95620	2638	2016	2018-02-13	Grass	Adult	Grass Adult	B_18_02
SRR20300094	B90169	NZ232068	2638	2016	2018-02-13	Grass	Adult	Grass Adult	B_18_02
SRR20300093	B90170	NZ228996	2638	2016	2018-02-13	Grass	Adult	Grass Adult	B_18_02
SRR20300092	B90171	NZ230532	2638	2016	2018-02-13	Grass	Adult	Grass Adult	B_18_02
SRR20300091	B90172	NZ209284	2638	2016	2018-02-13	Grass	Adult	Grass Adult	B_18_02
SRR20300089	B90173	NZ111748	2638	2016	2018-02-13	Grass	Adult	Grass Adult	B_18_02
SRR20300088	B90174	NZ166788	2638	2016	2018-02-13	Grass	Adult	Grass Adult	B_18_02
SRR20300087	B90175	NZ198532	2638	2016	2018-02-13	Grass	Adult	Grass Adult	B_18_02
SRR20300086	B90176	NZ65668	2638	2016	2018-02-13	Grass	Adult	Grass Adult	B_18_02
SRR20300085	B90177	NZ142468	2638	2016	2018-02-13	Grass	Adult	Grass Adult	B_18_02
SRR20300084	B90178	NZ136068	2638	2016	2018-02-13	Grass	Adult	Grass Adult	B_18_02
SRR20300083	B90179	NZ193412	2638	2016	2018-02-13	Grass	Adult	Grass Adult	B_18_02
SRR20300082	B90180	NZ155524	2638	2016	2018-02-13	Grass	Adult	Grass Adult	B_18_02
SRR20300081	B90181	NZ75396	2638	2016	2018-02-13	Grass	Adult	Grass Adult	B_18_02
SRR20300080	B90182	NZ149124	2638	2016	2018-02-13	Grass	Adult	Grass Adult	B_18_02
SRR20300078	B90183	NZ199300	2638	2016	2018-02-13	Grass	Adult	Grass Adult	B_18_02
SRR20300077	B90184	NZ206980	2638	2016	2018-02-13	Grass	Adult	Grass Adult	B_18_02
SRR20300076	B90185	NZ62084	2638	2016	2018-02-13	Grass	Adult	Grass Adult	B_18_02
SRR20300075	B90186	NZ210052	2638	2016	2018-02-13	Grass	Adult	Grass Adult	B_18_02
SRR20300074	B90187	NZ113540	2638	2016	2018-02-13	Grass	Adult	Grass Adult	B_18_02
SRR20300073	B90188	NZ219268	2638	2016	2018-02-13	Grass	Adult	Grass Adult	B_18_02
SRR20300072	B90189	NZ78980	2638	2016	2018-02-13	Grass	Adult	Grass Adult	B_18_02
SRR20300071	B90190	NZ67460	2638	2016	2018-02-13	Grass	Adult	Grass Adult	B_18_02
SRR20300070	B90191	NZ131716	2638	2016	2018-02-13	Grass	Adult	Grass Adult	B_18_02
SRR20300069	B90192	NZ201860	2638	2016	2018-02-13	Grass	Adult	Grass Adult	B_18_02
SRR20300067	B90193	NZ100228	2638	2016	2018-02-13	Grass	Adult	Grass Adult	B_18_02
SRR20300066	B90194	NZ236932	2638	2016	2018-02-13	Grass	Adult	Grass Adult	B_18_02
SRR20299365	B90195	NZ131972	2638	2016	2018-02-13	Grass	Adult	Grass Adult	B_18_02
SRR20299364	B90196	NZ223364	2638	2016	2018-02-13	Grass	Adult	Grass Adult	B_18_02
SRR20299363	B90197	NZ185220	2638	2016	2018-02-13	Grass	Adult	Grass Adult	B_18_02
SRR20299362	B90198	NZ108164	2638	2016	2018-02-13	Grass	Adult	Grass Adult	B_18_02
SRR20299361	B90199	NZ84356	2638	2016	2018-02-13	Grass	Adult	Grass Adult	B_18_02
SRR20299360	B90200	NZ134788	2638	2016	2018-02-13	Grass	Adult	Grass Adult	B_18_02
SRR20299359	B90201	NZ149380	2638	2016	2018-02-13	Grass	Adult	Grass Adult	B_18_02
SRR20299358	B90202	NZ228740	2638	2016	2018-02-13	Grass	Adult	Grass Adult	B_18_02
SRR20299356	B90203	NZ152196	2638	2016	2018-02-13	Grass	Adult	Grass Adult	B_18_02
SRR20299355	B90204	NZ103044	2638	2016	2018-02-13	Grass	Adult	Grass Adult	B_18_02
SRR20299354	B90205	NZ68740	2638	2016	2018-02-13	Grass	Adult	Grass Adult	B_18_02
SRR20299353	B90206	NZ160132	2638	2016	2018-02-13	Grass	Adult	Grass Adult	B_18_02
SRR20299352	B90207	NZ90500	2638	2016	2018-02-13	Grass	Adult	Grass Adult	B_18_02
SRR20299351	B90208	NZ122500	2638	2016	2018-02-13	Grass	Adult	Grass Adult	B_18_02
SRR20299350	B90209	NZ80772	2638	2016	2018-02-13	Grass	Adult	Grass Adult	B_18_02
SRR20299349	B90210	NZ206724	2638	2016	2018-02-13	Grass	Adult	Grass Adult	B_18_02
SRR20299348	B90211	NZ212868	2638	2016	2018-02-13	Grass	Adult	Grass Adult	B_18_02
SRR20299347	B90212	NZ239603	3633	2016	2018-02-14	Grass	Adult	Grass Adult	C_18_02
SRR20299345	B90213	NZ245235	3633	2016	2018-02-14	Grass	Adult	Grass Adult	C_18_02
SRR20299344	B90214	NZ237043	3633	2016	2018-02-14	Grass	Adult	Grass Adult	C_18_02
SRR20299343	B90215	NZ255219	3633	2016	2018-02-14	Grass	Adult	Grass Adult	C_18_02
SRR20299342	B90216	NZ224243	3633	2016	2018-02-14	Grass	Adult	Grass Adult	C_18_02
SRR20299341	B90217	NZ253939	3633	2016	2018-02-14	Grass	Adult	Grass Adult	C_18_02
SRR20299340	B90218	NZ240115	3633	2016	2018-02-14	Grass	Adult	Grass Adult	C_18_02
SRR20299339	B90219	NZ233203	3633	2016	2018-02-14	Grass	Adult	Grass Adult	C_18_02
SRR20299338	B90220	NZ231411	3633	2016	2018-02-14	Grass	Adult	Grass Adult	C_18_02
SRR20299337	B90221	NZ228339	3633	2016	2018-02-14	Grass	Adult	Grass Adult	C_18_02
SRR20299336	B90222	NZ235251	3633	2016	2018-02-14	Grass	Adult	Grass Adult	C_18_02
SRR20299334	B90223	NZ232179	3633	2016	2018-02-14	Grass	Adult	Grass Adult	C_18_02
SRR20300049	B90224	NZ250099	3633	2016	2018-02-14	Grass	Adult	Grass Adult	C_18_02
SRR20300048	B90225	NZ234227	3633	2016	2018-02-14	Grass	Adult	Grass Adult	C_18_02
SRR20300047	B90226	NZ240627	3633	2016	2018-02-14	Grass	Adult	Grass Adult	C_18_02
SRR20300046	B90227	NZ244467	3633	2016	2018-02-14	Grass	Adult	Grass Adult	C_18_02
SRR20300045	B90228	NZ223219	3633	2016	2018-02-14	Grass	Adult	Grass Adult	C_18_02
SRR20300044	B90229	NZ238323	3633	2016	2018-02-14	Grass	Adult	Grass Adult	C_18_02
SRR20300043	B90230	NZ235763	3633	2016	2018-02-14	Grass	Adult	Grass Adult	C_18_02
SRR20300042	B90232	NZ222963	3633	2016	2018-02-14	Grass	Adult	Grass Adult	C_18_02
SRR20300041	B90233	NZ248819	3633	2016	2018-02-14	Grass	Adult	Grass Adult	C_18_02
SRR20300039	B90234	NZ256243	3633	2016	2018-02-14	Grass	Adult	Grass Adult	C_18_02
SRR20300038	B90235	NZ220403	3633	2016	2018-02-14	Grass	Adult	Grass Adult	C_18_02
SRR20300037	B90236	NZ252403	3633	2016	2018-02-14	Grass	Adult	Grass Adult	C_18_02
SRR20300036	B90238	NZ247027	3633	2016	2018-02-14	Grass	Adult	Grass Adult	C_18_02
SRR20300035	B90239	NZ231667	3633	2016	2018-02-14	Grass	Adult	Grass Adult	C_18_02
SRR20300034	B90240	NZ233715	3633	2016	2018-02-14	Grass	Adult	Grass Adult	C_18_02
SRR20300065	B90241	NZ243187	3633	2016	2018-02-14	Grass	Adult	Grass Adult	C_18_02
SRR20300064	B90242	NZ220659	3633	2016	2018-02-14	Grass	Adult	Grass Adult	C_18_02
SRR20300063	B90243	NZ221683	3633	2016	2018-02-14	Grass	Adult	Grass Adult	C_18_02
SRR20300062	B90244	NZ251635	3633	2016	2018-02-14	Grass	Adult	Grass Adult	C_18_02
SRR20300060	B90245	NZ230131	3633	2016	2018-02-14	Grass	Adult	Grass Adult	C_18_02
SRR20300059	B90247	NZ242675	3633	2016	2018-02-14	Grass	Adult	Grass Adult	C_18_02
SRR20300058	B90248	NZ252659	3633	2016	2018-02-14	Grass	Adult	Grass Adult	C_18_02
SRR20300057	B90249	NZ249331	3633	2016	2018-02-14	Grass	Adult	Grass Adult	C_18_02
SRR20300056	B90250	NZ241139	3633	2016	2018-02-14	Grass	Adult	Grass Adult	C_18_02
SRR20300055	B90251	NZ244723	3633	2016	2018-02-14	Grass	Adult	Grass Adult	C_18_02
SRR20300054	B90252	NZ249843	3633	2016	2018-02-14	Grass	Adult	Grass Adult	C_18_02
SRR20300053	B90253	NZ222195	3633	2016	2018-02-14	Grass	Adult	Grass Adult	C_18_02
SRR20300052	B90254	NZ225267	3633	2016	2018-02-14	Grass	Adult	Grass Adult	C_18_02
SRR20300051	B90255	NZ246771	3633	2016	2018-02-14	Grass	Adult	Grass Adult	C_18_02
SRR20300201	B90256	NZ226035	3633	2016	2018-02-14	Grass	Adult	Grass Adult	C_18_02
SRR20300200	B90257	NZ225779	3633	2016	2018-02-14	Grass	Adult	Grass Adult	C_18_02
SRR20300199	B90258	NZ238835	3633	2016	2018-02-14	Grass	Adult	Grass Adult	C_18_02
SRR20300198	B90259	NZ254963	3633	2016	2018-02-14	Grass	Adult	Grass Adult	C_18_02
SRR20300197	B90260	NZ229875	3633	2016	2018-02-14	Grass	Adult	Grass Adult	C_18_02
SRR20300196	B90261	NZ226291	3633	2016	2018-02-14	Grass	Adult	Grass Adult	C_18_02
SRR20300195	B90262	NZ253683	3633	2016	2018-02-14	Grass	Adult	Grass Adult	C_18_02
SRR20300194	B90263	NZ234483	3633	2016	2018-02-14	Grass	Adult	Grass Adult	C_18_02
SRR20300193	B90264	NZ239859	3633	2016	2018-02-14	Grass	Adult	Grass Adult	C_18_02
SRR20300192	B90265	NZ246003	3633	2016	2018-02-14	Grass	Adult	Grass Adult	C_18_02
SRR20300189	B90266	NZ234739	3633	2016	2018-02-14	Grass	Adult	Grass Adult	C_18_02
SRR20300188	B90267	NZ249075	3633	2016	2018-02-14	Grass	Adult	Grass Adult	C_18_02
SRR20300187	B90268	NZ223731	3633	2016	2018-02-14	Grass	Adult	Grass Adult	C_18_02
SRR20300186	B90269	NZ252147	3633	2016	2018-02-15	Grass	Adult	Grass Adult	C_18_02
SRR20299333	B90270	NZ246515	3633	2016	2018-02-15	Grass	Adult	Grass Adult	C_18_02
SRR20299332	B90271	NZ227059	3633	2016	2018-02-15	Grass	Adult	Grass Adult	C_18_02
SRR20299331	B90273	NZ253427	3633	2016	2018-02-15	Grass	Adult	Grass Adult	C_18_02
SRR20299330	B90274	NZ225011	3633	2016	2018-02-15	Grass	Adult	Grass Adult	C_18_02
SRR20299329	B90275	NZ230387	3633	2016	2018-02-15	Grass	Adult	Grass Adult	C_18_02
SRR20299328	B90276	NZ219891	3633	2016	2018-02-15	Grass	Adult	Grass Adult	C_18_02
SRR20299326	B90277	NZ237555	3633	2016	2018-02-15	Grass	Adult	Grass Adult	C_18_02
SRR20299325	B90278	NZ245747	3633	2016	2018-02-15	Grass	Adult	Grass Adult	C_18_02
SRR20299324	B90279	NZ245491	3633	2016	2018-02-15	Grass	Adult	Grass Adult	C_18_02
SRR20299323	B90280	NZ232435	3633	2016	2018-02-15	Grass	Adult	Grass Adult	C_18_02
SRR20299322	B90281	NZ238579	3633	2016	2018-02-15	Grass	Adult	Grass Adult	C_18_02
SRR20299321	B90282	NZ255987	3633	2016	2018-02-15	Grass	Adult	Grass Adult	C_18_02
SRR20299320	B90283	NZ220147	3633	2016	2018-02-15	Grass	Adult	Grass Adult	C_18_02
SRR20299319	B90284	NZ243699	3633	2016	2018-02-15	Grass	Adult	Grass Adult	C_18_02
SRR20299318	B90285	NZ237299	3633	2016	2018-02-15	Grass	Adult	Grass Adult	C_18_02
SRR20300185	B90287	NZ220915	3633	2016	2018-02-15	Grass	Adult	Grass Adult	C_18_02
SRR20300183	B90288	NZ238067	3633	2016	2018-02-15	Grass	Adult	Grass Adult	C_18_02
SRR20300182	B90289	NZ224755	3633	2016	2018-02-15	Grass	Adult	Grass Adult	C_18_02
SRR20300181	B90290	NZ229619	3633	2016	2018-02-15	Grass	Adult	Grass Adult	C_18_02
SRR20300180	B90291	NZ241395	3633	2016	2018-02-15	Grass	Adult	Grass Adult	C_18_02
SRR20300179	B90292	NZ225523	3633	2016	2018-02-15	Grass	Adult	Grass Adult	C_18_02
SRR20300178	B90293	NZ247795	3633	2016	2018-02-15	Grass	Adult	Grass Adult	C_18_02
SRR20300177	B90294	NZ236531	3633	2016	2018-02-15	Grass	Adult	Grass Adult	C_18_02
SRR20300176	B90295	NZ250355	3633	2016	2018-02-15	Grass	Adult	Grass Adult	C_18_02
SRR20300175	B90296	NZ235507	3633	2016	2018-02-15	Grass	Adult	Grass Adult	C_18_02
SRR20300174	B90297	NZ236019	3633	2016	2018-02-15	Grass	Adult	Grass Adult	C_18_02
SRR20300172	B90298	NZ247539	3633	2016	2018-02-15	Grass	Adult	Grass Adult	C_18_02
SRR20300171	B90299	NZ221427	3633	2016	2018-02-15	Grass	Adult	Grass Adult	C_18_02
SRR20300170	B90300	NZ241907	3633	2016	2018-02-15	Grass	Adult	Grass Adult	C_18_02
SRR20299933	B90301	NZ226547	3633	2016	2018-02-15	Grass	Adult	Grass Adult	C_18_02
SRR20299932	B90302	NZ242931	3633	2016	2018-02-15	Grass	Adult	Grass Adult	C_18_02
SRR20299931	B90303	NZ232947	3633	2016	2018-02-15	Grass	Adult	Grass Adult	C_18_02
SRR20299930	B90304	NZ228595	3633	2016	2018-02-15	Grass	Adult	Grass Adult	C_18_02
SRR20299929	B90305	NZ240883	3633	2016	2018-02-15	Grass	Adult	Grass Adult	C_18_02
SRR20299928	B90306	NZ223475	3633	2016	2018-02-15	Grass	Adult	Grass Adult	C_18_02
SRR20299927	B90307	NZ239347	3633	2016	2018-02-15	Grass	Adult	Grass Adult	C_18_02
SRR20299925	B90308	NZ247283	3633	2016	2018-02-15	Grass	Adult	Grass Adult	C_18_02
SRR20299924	B90309	NZ233971	3633	2016	2018-02-15	Grass	Adult	Grass Adult	C_18_02
SRR20299923	B90310	NZ251379	3633	2016	2018-02-15	Grass	Adult	Grass Adult	C_18_02
SRR20299922	B90311	NZ236275	3633	2016	2018-02-15	Grass	Adult	Grass Adult	C_18_02
SRR20299921	B90312	NZ232691	3633	2016	2018-02-15	Grass	Adult	Grass Adult	C_18_02
SRR20299920	B90314	NZ252915	3633	2016	2018-02-15	Grass	Adult	Grass Adult	C_18_02
SRR20299919	B90315	NZ250867	3633	2016	2018-02-15	Grass	Adult	Grass Adult	C_18_02
SRR20299918	B90316	NZ242163	3633	2016	2018-02-15	Grass	Adult	Grass Adult	C_18_02
SRR20299985	B90317	NZ244979	3633	2016	2018-02-15	Grass	Adult	Grass Adult	C_18_02
SRR20299984	B90318	NZ237811	3633	2016	2018-02-15	Grass	Adult	Grass Adult	C_18_02
SRR20299982	B90319	NZ221171	3633	2016	2018-02-15	Grass	Adult	Grass Adult	C_18_02
SRR20299981	B90320	NZ240371	3633	2016	2018-02-15	Grass	Adult	Grass Adult	C_18_02
SRR20299980	B90321	NZ221939	3633	2016	2018-02-15	Grass	Adult	Grass Adult	C_18_02
SRR20299979	B90322	NZ256499	3633	2016	2018-02-15	Grass	Adult	Grass Adult	C_18_02
SRR20299978	B90323	NZ227315	3633	2016	2018-02-15	Grass	Adult	Grass Adult	C_18_02
SRR20299977	B90324	NZ236787	3633	2016	2018-02-15	Grass	Adult	Grass Adult	C_18_02
SRR20299976	B90325	NZ108702	4640	2016	2018-02-07	Grass	Adult	Grass Adult	A_18_02
SRR20299975	B90326	NZ180382	4640	2016	2018-02-07	Grass	Adult	Grass Adult	A_18_02
SRR20299974	B90327	NZ178078	4640	2016	2018-02-07	Grass	Adult	Grass Adult	A_18_02
SRR20299973	B90328	NZ176542	4640	2016	2018-02-07	Grass	Adult	Grass Adult	A_18_02
SRR20299971	B90329	NZ136606	4640	2016	2018-02-07	Grass	Adult	Grass Adult	A_18_02
SRR20299970	B90330	NZ171678	4640	2016	2018-02-07	Grass	Adult	Grass Adult	A_18_02
SRR20299785	B90331	NZ97438	4640	2016	2018-02-07	Grass	Adult	Grass Adult	A_18_02
SRR20299784	B90332	NZ77214	4640	2016	2018-02-07	Grass	Adult	Grass Adult	A_18_02
SRR20299783	B90333	NZ176286	4640	2016	2018-02-07	Grass	Adult	Grass Adult	A_18_02
SRR20299782	B90334	NZ120478	4640	2016	2018-02-07	Grass	Adult	Grass Adult	A_18_02
SRR20299781	B90335	NZ151710	4640	2016	2018-02-07	Grass	Adult	Grass Adult	A_18_02
SRR20299780	B90336	NZ134814	4640	2016	2018-02-07	Grass	Adult	Grass Adult	A_18_02
SRR20299779	B90337	NZ77982	4640	2016	2018-02-07	Grass	Adult	Grass Adult	A_18_02
SRR20299778	B90338	NZ144030	4640	2016	2018-02-07	Grass	Adult	Grass Adult	A_18_02
SRR20299776	B90339	NZ110494	4640	2016	2018-02-07	Grass	Adult	Grass Adult	A_18_02
SRR20299775	B90340	NZ92574	4640	2016	2018-02-07	Grass	Adult	Grass Adult	A_18_02
SRR20299774	B90341	NZ83614	4640	2016	2018-02-07	Grass	Adult	Grass Adult	A_18_02
SRR20299773	B90342	NZ87198	4640	2016	2018-02-07	Grass	Adult	Grass Adult	A_18_02
SRR20299772	B90343	NZ178846	4640	2016	2018-02-07	Grass	Adult	Grass Adult	A_18_02
SRR20299771	B90344	NZ79006	4640	2016	2018-02-07	Grass	Adult	Grass Adult	A_18_02
SRR20299770	B90345	NZ129182	4640	2016	2018-02-07	Grass	Adult	Grass Adult	A_18_02
SRR20299769	B90346	NZ182686	4640	2016	2018-02-07	Grass	Adult	Grass Adult	A_18_02
SRR20299768	B90347	NZ167070	4640	2016	2018-02-07	Grass	Adult	Grass Adult	A_18_02
SRR20299767	B90348	NZ107166	4640	2016	2018-02-07	Grass	Adult	Grass Adult	A_18_02
SRR20299765	B90349	NZ130718	4640	2016	2018-02-07	Grass	Adult	Grass Adult	A_18_02
SRR20299764	B90350	NZ171422	4640	2016	2018-02-07	Grass	Adult	Grass Adult	A_18_02
SRR20299763	B90351	NZ131998	4640	2016	2018-02-07	Grass	Adult	Grass Adult	A_18_02
SRR20299762	B90352	NZ96414	4640	2016	2018-02-07	Grass	Adult	Grass Adult	A_18_02
SRR20299761	B90353	NZ147870	4640	2016	2018-02-07	Grass	Adult	Grass Adult	A_18_02
SRR20299760	B90354	NZ91550	4640	2016	2018-02-07	Grass	Adult	Grass Adult	A_18_02
SRR20299759	B90355	NZ109214	4640	2016	2018-02-07	Grass	Adult	Grass Adult	A_18_02
SRR20299758	B90356	NZ101790	4640	2016	2018-02-07	Grass	Adult	Grass Adult	A_18_02
SRR20299757	B90357	NZ171934	4640	2016	2018-02-07	Grass	Adult	Grass Adult	A_18_02
SRR20299756	B90358	NZ148382	4640	2016	2018-02-07	Grass	Adult	Grass Adult	A_18_02
SRR20299754	B90359	NZ87966	4640	2016	2018-02-07	Grass	Adult	Grass Adult	A_18_02
SRR20299753	B90360	NZ99230	4640	2016	2018-02-07	Grass	Adult	Grass Adult	A_18_02
SRR20299752	B90361	NZ88734	4640	2016	2018-02-07	Grass	Adult	Grass Adult	A_18_02
SRR20299751	B90362	NZ86942	4640	2016	2018-02-07	Grass	Adult	Grass Adult	A_18_02
SRR20299750	B90363	NZ145310	4640	2016	2018-02-07	Grass	Adult	Grass Adult	A_18_02
SRR20299749	B90364	NZ125598	4640	2016	2018-02-07	Grass	Adult	Grass Adult	A_18_02
SRR20299748	B90365	NZ169374	4640	2016	2018-02-07	Grass	Adult	Grass Adult	A_18_02
SRR20299747	B90366	NZ137374	4640	2016	2018-02-07	Grass	Adult	Grass Adult	A_18_02
SRR20299746	B90367	NZ134558	4640	2016	2018-02-07	Grass	Adult	Grass Adult	A_18_02
SRR20299745	B90368	NZ146334	4640	2016	2018-02-07	Grass	Adult	Grass Adult	A_18_02
SRR20299742	B90369	NZ146078	4640	2016	2018-02-07	Grass	Adult	Grass Adult	A_18_02
SRR20299741	B90370	NZ179358	4640	2016	2018-02-07	Grass	Adult	Grass Adult	A_18_02
SRR20299740	B90371	NZ173726	4640	2016	2018-02-07	Grass	Adult	Grass Adult	A_18_02
SRR20299739	B90372	NZ84638	4640	2016	2018-02-07	Grass	Adult	Grass Adult	A_18_02
SRR20299738	B90373	NZ122014	4640	2016	2018-02-07	Grass	Adult	Grass Adult	A_18_02
SRR20299901	B90374	NZ181662	4640	2016	2018-02-07	Grass	Adult	Grass Adult	A_18_02
SRR20299900	B90375	NZ93342	4640	2016	2018-02-07	Grass	Adult	Grass Adult	A_18_02
SRR20299899	B90376	NZ156830	4640	2016	2018-02-07	Grass	Adult	Grass Adult	A_18_02
SRR20299898	B90377	NZ127646	4640	2016	2018-02-07	Grass	Adult	Grass Adult	A_18_02
SRR20299897	B90378	NZ156574	4640	2016	2018-02-07	Grass	Adult	Grass Adult	A_18_02
SRR20299895	B90379	NZ100510	4640	2016	2018-02-07	Grass	Adult	Grass Adult	A_18_02
SRR20299894	B90380	NZ159646	4640	2016	2018-02-07	Grass	Adult	Grass Adult	A_18_02
SRR20299893	B90381	NZ148126	4640	2016	2018-02-07	Grass	Adult	Grass Adult	A_18_02
SRR20299892	B90382	NZ123806	4640	2016	2018-02-07	Grass	Adult	Grass Adult	A_18_02
SRR20299891	B90383	NZ115614	4640	2016	2018-02-07	Grass	Adult	Grass Adult	A_18_02
SRR20299890	B90384	NZ174494	4640	2016	2018-02-07	Grass	Adult	Grass Adult	A_18_02
SRR20299889	B90385	NZ137886	4640	2016	2018-02-07	Grass	Adult	Grass Adult	A_18_02
SRR20299888	B90386	NZ106398	4640	2016	2018-02-07	Grass	Adult	Grass Adult	A_18_02
SRR20299887	B90387	NZ86686	4640	2016	2018-02-07	Grass	Adult	Grass Adult	A_18_02
SRR20299886	B90388	NZ116126	4640	2016	2018-02-07	Grass	Adult	Grass Adult	A_18_02
SRR20299884	B90389	NZ79774	4640	2016	2018-02-07	Grass	Adult	Grass Adult	A_18_02
SRR20299883	B90390	NZ162974	4640	2016	2018-02-07	Grass	Adult	Grass Adult	A_18_02
SRR20299882	B90391	NZ98462	4640	2016	2018-02-07	Grass	Adult	Grass Adult	A_18_02
SRR20299881	B90392	NZ115358	4640	2016	2018-02-07	Grass	Adult	Grass Adult	A_18_02
SRR20299880	B90393	NZ145566	4640	2016	2018-02-07	Grass	Adult	Grass Adult	A_18_02
SRR20299879	B90394	NZ177054	4640	2016	2018-02-07	Grass	Adult	Grass Adult	A_18_02
SRR20299878	B90395	NZ153246	4640	2016	2018-02-07	Grass	Adult	Grass Adult	A_18_02
SRR20299877	B90396	NZ161438	4640	2016	2018-02-07	Grass	Adult	Grass Adult	A_18_02
SRR20299876	B90397	NZ108190	4640	2016	2018-02-08	Grass	Adult	Grass Adult	A_18_02
SRR20299875	B90398	NZ81310	4640	2016	2018-02-08	Grass	Adult	Grass Adult	A_18_02
SRR20299873	B90399	NZ77726	4640	2016	2018-02-08	Grass	Adult	Grass Adult	A_18_02
SRR20299872	B90400	NZ74910	4640	2016	2018-02-08	Grass	Adult	Grass Adult	A_18_02
SRR20299871	B90401	NZ73118	4640	2016	2018-02-08	Grass	Adult	Grass Adult	A_18_02
SRR20299870	B90402	NZ175518	4640	2016	2018-02-08	Grass	Adult	Grass Adult	A_18_02
SRR20299969	B90403	NZ138910	4640	2016	2018-02-08	Grass	Adult	Grass Adult	A_18_02
SRR20299968	B90404	NZ139422	4640	2016	2018-02-08	Grass	Adult	Grass Adult	A_18_02
SRR20299967	B90405	NZ106142	4640	2016	2018-02-08	Grass	Adult	Grass Adult	A_18_02
SRR20299966	B90406	NZ186782	4640	2016	2018-02-08	Grass	Adult	Grass Adult	A_18_02
SRR20299965	B90407	NZ171166	4640	2016	2018-02-08	Grass	Adult	Grass Adult	A_18_02
SRR20299964	B90408	NZ140446	4640	2016	2018-02-08	Grass	Adult	Grass Adult	A_18_02
SRR20299962	B90409	NZ135326	4640	2016	2018-02-08	Grass	Adult	Grass Adult	A_18_02
SRR20299477	B90410	NZ113310	4640	2016	2018-02-08	Grass	Adult	Grass Adult	A_18_02
SRR20299476	B90411	NZ72350	4640	2016	2018-02-08	Grass	Adult	Grass Adult	A_18_02
SRR20299475	B90413	NZ103838	4640	2016	2018-02-08	Grass	Adult	Grass Adult	A_18_02
SRR20299474	B90414	NZ139934	4640	2016	2018-02-08	Grass	Adult	Grass Adult	A_18_02
SRR20299473	B90415	NZ105886	4640	2016	2018-02-08	Grass	Adult	Grass Adult	A_18_02
SRR20299472	B90416	NZ75422	4640	2016	2018-02-08	Grass	Adult	Grass Adult	A_18_02
SRR20299471	B90417	NZ88990	4640	2016	2018-02-08	Grass	Adult	Grass Adult	A_18_02
SRR20299470	B90418	NZ152990	4640	2016	2018-02-08	Grass	Adult	Grass Adult	A_18_02
SRR20299737	B90419	NZ124830	4640	2016	2018-02-08	Grass	Adult	Grass Adult	A_18_02
SRR20299735	B90420	NZ168350	4640	2016	2018-02-08	Grass	Adult	Grass Adult	A_18_02
SRR20299734	B90421	NZ98974	4640	2016	2018-02-08	Grass	Adult	Grass Adult	A_18_02
SRR20299733	B90422	NZ142494	4640	2016	2018-02-08	Grass	Adult	Grass Adult	A_18_02
SRR20299732	B90423	NZ93854	4640	2016	2018-02-08	Grass	Adult	Grass Adult	A_18_02
SRR20299731	B90424	NZ112798	4640	2016	2018-02-08	Grass	Adult	Grass Adult	A_18_02
SRR20299730	B90425	NZ128926	4640	2016	2018-02-08	Grass	Adult	Grass Adult	A_18_02
SRR20299729	B90426	NZ107422	4640	2016	2018-02-08	Grass	Adult	Grass Adult	A_18_02
SRR20299728	B90427	NZ156062	4640	2016	2018-02-08	Grass	Adult	Grass Adult	A_18_02
SRR20299727	B90428	NZ85662	4640	2016	2018-02-08	Grass	Adult	Grass Adult	A_18_02
SRR20299726	B90429	NZ170398	4640	2016	2018-02-08	Grass	Adult	Grass Adult	A_18_02
SRR20299724	B90430	NZ127902	4640	2016	2018-02-08	Grass	Adult	Grass Adult	A_18_02
SRR20299723	B90431	NZ132510	4640	2016	2018-02-08	Grass	Adult	Grass Adult	A_18_02
SRR20299722	B90432	NZ155550	4640	2016	2018-02-08	Grass	Adult	Grass Adult	A_18_02
SRR20299869	B90433	NZ95134	4640	2016	2018-02-08	Grass	Adult	Grass Adult	A_18_02
SRR20299868	B90434	NZ93598	4640	2016	2018-02-08	Grass	Adult	Grass Adult	A_18_02
SRR20299867	B90435	NZ72606	4640	2016	2018-02-08	Grass	Adult	Grass Adult	A_18_02
SRR20299866	B90436	NZ161950	4640	2016	2018-02-08	Grass	Adult	Grass Adult	A_18_02
SRR20299865	B90437	NZ173982	4640	2016	2018-02-08	Grass	Adult	Grass Adult	A_18_02
SRR20299864	B90438	NZ123038	4640	2016	2018-02-08	Grass	Adult	Grass Adult	A_18_02
SRR20299863	B90439	NZ143006	4640	2016	2018-02-08	Grass	Adult	Grass Adult	A_18_02
SRR20299861	B90440	NZ150942	4640	2016	2018-02-08	Grass	Adult	Grass Adult	A_18_02
SRR20299860	B90441	NZ141470	4640	2016	2018-02-08	Grass	Adult	Grass Adult	A_18_02
SRR20299859	B90442	NZ172190	4640	2016	2018-02-08	Grass	Adult	Grass Adult	A_18_02
SRR20299858	B90443	NZ176798	4640	2016	2018-02-08	Grass	Adult	Grass Adult	A_18_02
SRR20299857	B90444	NZ166046	4640	2016	2018-02-08	Grass	Adult	Grass Adult	A_18_02
SRR20299856	B90445	NZ119966	4640	2016	2018-02-08	Grass	Adult	Grass Adult	A_18_02
SRR20299855	B90446	NZ137630	4640	2016	2018-02-08	Grass	Adult	Grass Adult	A_18_02
SRR20299854	B90447	NZ95902	4640	2016	2018-02-08	Grass	Adult	Grass Adult	A_18_02
SRR20299569	B90448	NZ131230	4640	2016	2018-02-08	Grass	Adult	Grass Adult	A_18_02
SRR20299568	B90449	NZ157854	4640	2016	2018-02-08	Grass	Adult	Grass Adult	A_18_02
SRR20299566	B90450	NZ166814	4640	2016	2018-02-08	Grass	Adult	Grass Adult	A_18_02
SRR20299565	B90451	NZ96158	4640	2016	2018-02-08	Grass	Adult	Grass Adult	A_18_02
SRR20299564	B90452	NZ135070	4640	2016	2018-02-08	Grass	Adult	Grass Adult	A_18_02
SRR20299563	B90453	NZ92062	4640	2016	2018-02-08	Grass	Adult	Grass Adult	A_18_02
SRR20299562	B90454	NZ158110	4640	2016	2018-02-08	Grass	Adult	Grass Adult	A_18_02
SRR20299561	B90455	NZ141726	4640	2016	2018-02-08	Grass	Adult	Grass Adult	A_18_02
SRR20299560	B90456	NZ84894	4640	2016	2018-02-08	Grass	Adult	Grass Adult	A_18_02
SRR20299559	B90457	NZ128414	4640	2016	2018-02-08	Grass	Adult	Grass Adult	A_18_02
SRR20299558	B90458	NZ151198	4640	2016	2018-02-08	Grass	Adult	Grass Adult	A_18_02
SRR20299557	B90459	NZ85150	4640	2016	2018-02-08	Grass	Adult	Grass Adult	A_18_02
SRR20299555	B90460	NZ82334	4640	2016	2018-02-08	Grass	Adult	Grass Adult	A_18_02
SRR20299554	B90461	NZ105118	4640	2016	2018-02-08	Grass	Adult	Grass Adult	A_18_02
SRR20299453	B90462	NZ155038	4640	2016	2018-02-08	Grass	Adult	Grass Adult	A_18_02
SRR20299452	B90463	NZ118430	4640	2016	2018-02-08	Grass	Adult	Grass Adult	A_18_02
SRR20299451	B90464	NZ149150	4640	2016	2018-02-08	Grass	Adult	Grass Adult	A_18_02
SRR20299450	B90465	NZ151966	4640	2016	2018-02-08	Grass	Adult	Grass Adult	A_18_02
SRR20299449	B90466	NZ89758	4640	2016	2018-02-08	Grass	Adult	Grass Adult	A_18_02
SRR20299448	B90467	NZ90526	4640	2016	2018-02-08	Grass	Adult	Grass Adult	A_18_02
SRR20299447	B90468	NZ125342	4640	2016	2018-02-08	Grass	Adult	Grass Adult	A_18_02
SRR20299446	B90469	NZ129438	4640	2016	2018-02-08	Grass	Adult	Grass Adult	A_18_02
SRR20300328	HB74907	NZ178585	3633	2014	2016-03-09	Grass	Adult	Grass Adult	B_16_03
SRR20300327	HB74908	NZ178781	3633	2014	2016-03-09	Grass	Adult	Grass Adult	B_16_03
SRR20300326	HB74909	NZ178977	3633	2014	2016-03-09	Grass	Adult	Grass Adult	B_16_03
SRR20300325	HB74910	NZ179173	3633	2014	2016-03-09	Grass	Adult	Grass Adult	B_16_03
SRR20300324	HB74911	NZ179369	3633	2014	2016-03-09	Grass	Adult	Grass Adult	B_16_03
SRR20300479	HB74912	NZ180153	3633	2014	2016-03-09	Grass	Adult	Grass Adult	B_16_03
SRR20300478	HB74913	NZ180545	3633	2014	2016-03-09	Grass	Adult	Grass Adult	B_16_03
SRR20300477	HB74914	NZ180741	3633	2014	2016-03-09	Grass	Adult	Grass Adult	B_16_03
SRR20300476	HB74915	NZ180937	3633	2014	2016-03-09	Grass	Adult	Grass Adult	B_16_03
SRR20300475	HB74916	NZ182505	3633	2014	2016-03-09	Grass	Adult	Grass Adult	B_16_03
SRR20300474	HB74917	NZ182701	3633	2014	2016-03-09	Grass	Adult	Grass Adult	B_16_03
SRR20300473	HB74918	NZ182897	3633	2014	2016-03-09	Grass	Adult	Grass Adult	B_16_03
SRR20300472	HB74919	NZ183681	3633	2014	2016-03-09	Grass	Adult	Grass Adult	B_16_03
SRR20300471	HB74920	NZ184073	3633	2014	2016-03-09	Grass	Adult	Grass Adult	B_16_03
SRR20300470	HB74921	NZ184269	3633	2014	2016-03-09	Grass	Adult	Grass Adult	B_16_03
SRR20300468	HB74922	NZ184465	3633	2014	2016-03-09	Grass	Adult	Grass Adult	B_16_03
SRR20300467	HB74923	NZ184661	3633	2014	2016-03-09	Grass	Adult	Grass Adult	B_16_03
SRR20300434	HB74924	NZ185445	3633	2014	2016-03-09	Grass	Adult	Grass Adult	B_16_03
SRR20300433	HB74925	NZ185837	3633	2014	2016-03-09	Grass	Adult	Grass Adult	B_16_03
SRR20300432	HB74926	NZ186033	3633	2014	2016-03-09	Grass	Adult	Grass Adult	B_16_03
SRR20300431	HB74927	NZ186425	3633	2014	2016-03-09	Grass	Adult	Grass Adult	B_16_03
SRR20300430	HB74928	NZ186817	3633	2014	2016-03-09	Grass	Adult	Grass Adult	B_16_03
SRR20300429	HB74929	NZ187993	3633	2014	2016-03-09	Grass	Adult	Grass Adult	B_16_03
SRR20300428	HB74930	NZ188385	3633	2014	2016-03-09	Grass	Adult	Grass Adult	B_16_03
SRR20300427	HB74931	NZ188581	3633	2014	2016-03-09	Grass	Adult	Grass Adult	B_16_03
SRR20300425	HB74932	NZ189561	3633	2014	2016-03-09	Grass	Adult	Grass Adult	B_16_03
SRR20300424	HB74933	NZ189757	3633	2014	2016-03-09	Grass	Adult	Grass Adult	B_16_03
SRR20300423	HB74934	NZ190345	3633	2014	2016-03-09	Grass	Adult	Grass Adult	B_16_03
SRR20300422	HB74935	NZ190541	3633	2014	2016-03-09	Grass	Adult	Grass Adult	B_16_03
SRR20300421	HB74936	NZ191325	3633	2014	2016-03-09	Grass	Adult	Grass Adult	B_16_03
SRR20300420	HB74937	NZ191521	3633	2014	2016-03-09	Grass	Adult	Grass Adult	B_16_03
SRR20300419	HB74938	NZ191913	3633	2014	2016-03-09	Grass	Adult	Grass Adult	B_16_03
SRR20300418	HB74939	NZ192109	3633	2014	2016-03-09	Grass	Adult	Grass Adult	B_16_03
SRR20300417	HB74940	NZ192305	3633	2014	2016-03-09	Grass	Adult	Grass Adult	B_16_03
SRR20300416	HB74941	NZ192501	3633	2014	2016-03-09	Grass	Adult	Grass Adult	B_16_03
SRR20300414	HB74942	NZ192893	3633	2014	2016-03-09	Grass	Adult	Grass Adult	B_16_03
SRR20300413	HB74943	NZ193285	3633	2014	2016-03-09	Grass	Adult	Grass Adult	B_16_03
SRR20300412	HB74944	NZ193677	3633	2014	2016-03-09	Grass	Adult	Grass Adult	B_16_03
SRR20300411	HB74945	NZ194853	3633	2014	2016-03-09	Grass	Adult	Grass Adult	B_16_03
SRR20300410	HB74946	NZ195441	3633	2014	2016-03-09	Grass	Adult	Grass Adult	B_16_03
SRR20300409	HB74947	NZ195637	3633	2014	2016-03-09	Grass	Adult	Grass Adult	B_16_03
SRR20300408	HB74948	NZ196029	3633	2014	2016-03-09	Grass	Adult	Grass Adult	B_16_03
SRR20300407	HB74949	NZ196617	3633	2014	2016-03-09	Grass	Adult	Grass Adult	B_16_03
SRR20300406	HB74950	NZ196813	3633	2014	2016-03-09	Grass	Adult	Grass Adult	B_16_03
SRR20300405	HB74951	NZ197009	3633	2014	2016-03-09	Grass	Adult	Grass Adult	B_16_03
SRR20300403	HB74952	NZ197989	3633	2014	2016-03-09	Grass	Adult	Grass Adult	B_16_03
SRR20300386	HB74953	NZ198185	3633	2014	2016-03-09	Grass	Adult	Grass Adult	B_16_03
SRR20300385	HB74954	NZ198969	3633	2014	2016-03-09	Grass	Adult	Grass Adult	B_16_03
SRR20300384	HB74955	NZ199361	3633	2014	2016-03-09	Grass	Adult	Grass Adult	B_16_03
SRR20300383	HB74956	NZ199557	3633	2014	2016-03-09	Grass	Adult	Grass Adult	B_16_03
SRR20300382	HB74957	NZ199949	3633	2014	2016-03-09	Grass	Adult	Grass Adult	B_16_03
SRR20300381	HB74958	NZ200929	3633	2014	2016-03-09	Grass	Adult	Grass Adult	B_16_03
SRR20300380	HB74959	NZ201321	3633	2014	2016-03-09	Grass	Adult	Grass Adult	B_16_03
SRR20300379	HB74960	NZ202301	3633	2014	2016-03-09	Grass	Adult	Grass Adult	B_16_03
SRR20300378	HB74961	NZ203673	3633	2014	2016-03-09	Grass	Adult	Grass Adult	B_16_03
SRR20300376	HB74962	NZ204261	3633	2014	2016-03-09	Grass	Adult	Grass Adult	B_16_03
SRR20300375	HB74963	NZ204457	3633	2014	2016-03-09	Grass	Adult	Grass Adult	B_16_03
SRR20300374	HB74964	NZ205241	3633	2014	2016-03-09	Grass	Adult	Grass Adult	B_16_03
SRR20300373	HB74965	NZ205437	3633	2014	2016-03-09	Grass	Adult	Grass Adult	B_16_03
SRR20300372	HB74966	NZ206613	3633	2014	2016-03-09	Grass	Adult	Grass Adult	B_16_03
SRR20300371	HB74967	NZ206809	3633	2014	2016-03-09	Grass	Adult	Grass Adult	B_16_03
SRR20300370	HB74968	NZ207005	3633	2014	2016-03-09	Grass	Adult	Grass Adult	B_16_03
SRR20300369	HB74969	NZ207593	3633	2014	2016-03-09	Grass	Adult	Grass Adult	B_16_03
SRR20300368	HB74970	NZ207789	3633	2014	2016-03-09	Grass	Adult	Grass Adult	B_16_03
SRR20300367	HB74971	NZ207985	3633	2014	2016-03-09	Grass	Adult	Grass Adult	B_16_03
SRR20300365	HB74972	NZ208181	3633	2014	2016-03-09	Grass	Adult	Grass Adult	B_16_03
SRR20300364	HB74973	NZ209161	3633	2014	2016-03-09	Grass	Adult	Grass Adult	B_16_03
SRR20300363	HB74974	NZ209553	3633	2014	2016-03-09	Grass	Adult	Grass Adult	B_16_03
SRR20300362	HB74975	NZ209945	3633	2014	2016-03-09	Grass	Adult	Grass Adult	B_16_03
SRR20300361	HB74976	NZ210141	3633	2014	2016-03-09	Grass	Adult	Grass Adult	B_16_03
SRR20300360	HB74977	NZ210337	3633	2014	2016-03-09	Grass	Adult	Grass Adult	B_16_03
SRR20300359	HB74978	NZ210533	3633	2014	2016-03-09	Grass	Adult	Grass Adult	B_16_03
SRR20300358	HB74979	NZ211121	3633	2014	2016-03-09	Grass	Adult	Grass Adult	B_16_03
SRR20300357	HB74980	NZ211709	3633	2014	2016-03-09	Grass	Adult	Grass Adult	B_16_03
SRR20300356	HB74981	NZ212297	3633	2014	2016-03-09	Grass	Adult	Grass Adult	B_16_03
SRR20300466	HB74982	NZ212689	3633	2014	2016-03-09	Grass	Adult	Grass Adult	B_16_03
SRR20300465	HB74983	NZ212885	3633	2014	2016-03-09	Grass	Adult	Grass Adult	B_16_03
SRR20300464	HB74984	NZ213081	3633	2014	2016-03-09	Grass	Adult	Grass Adult	B_16_03
SRR20300463	HB74985	NZ213277	3633	2014	2016-03-09	Grass	Adult	Grass Adult	B_16_03
SRR20300462	HB74986	NZ206417	3633	2014	2016-03-09	Grass	Adult	Grass Adult	B_16_03
SRR20293218	B70298	NZ132072	4640	2014	2015-01-16	Grass	Lamb	Grass Lamb	B_15_01
SRR20293217	B70299	NZ113060	4640	2014	2015-01-16	Grass	Lamb	Grass Lamb	B_15_01
SRR20293639	B70300	NZ128348	4640	2014	2015-01-16	Grass	Lamb	Grass Lamb	B_15_01
SRR20293228	B70302	NZ74448	4640	2014	2015-01-16	Grass	Lamb	Grass Lamb	B_15_01
SRR20292989	B70303	NZ75820	4640	2014	2015-01-16	Grass	Lamb	Grass Lamb	B_15_01
SRR20293817	B70304	NZ109140	4640	2014	2015-01-16	Grass	Lamb	Grass Lamb	B_15_01
SRR20293546	B70305	NZ159708	4640	2014	2015-01-16	Grass	Lamb	Grass Lamb	B_15_01
SRR20293483	B70306	NZ150104	4640	2014	2015-01-16	Grass	Lamb	Grass Lamb	B_15_01
SRR20293329	B70307	NZ82680	4640	2014	2015-01-16	Grass	Lamb	Grass Lamb	B_15_01
SRR20293694	B70308	NZ97576	4640	2014	2015-01-16	Grass	Lamb	Grass Lamb	B_15_01
SRR20293216	B70309	NZ90912	4640	2014	2015-01-16	Grass	Lamb	Grass Lamb	B_15_01
SRR20293205	B70310	NZ141480	4640	2014	2015-01-16	Grass	Lamb	Grass Lamb	B_15_01
SRR20293194	B70311	NZ139128	4640	2014	2015-01-16	Grass	Lamb	Grass Lamb	B_15_01
SRR20293440	B70312	NZ117764	4640	2014	2015-01-16	Grass	Lamb	Grass Lamb	B_15_01
SRR20293429	B70313	NZ160492	4640	2014	2015-01-16	Grass	Lamb	Grass Lamb	B_15_01
SRR20293177	B70314	NZ144812	4640	2014	2015-01-16	Grass	Lamb	Grass Lamb	B_15_01
SRR20293423	B70315	NZ81896	4640	2014	2015-01-16	Grass	Lamb	Grass Lamb	B_15_01
SRR20293412	B70316	NZ153044	4640	2014	2015-01-16	Grass	Lamb	Grass Lamb	B_15_01
SRR20293645	B70317	NZ90520	4640	2014	2015-01-16	Grass	Lamb	Grass Lamb	B_15_01
SRR20293406	B70318	NZ130896	4640	2014	2015-01-16	Grass	Lamb	Grass Lamb	B_15_01
SRR20293638	B70319	NZ81308	4640	2014	2015-01-16	Grass	Lamb	Grass Lamb	B_15_01
SRR20293627	B70320	NZ88756	4640	2014	2015-01-16	Grass	Lamb	Grass Lamb	B_15_01
SRR20293044	B70321	NZ105416	4640	2014	2015-01-16	Grass	Lamb	Grass Lamb	B_15_01
SRR20293033	B70322	NZ156572	4640	2014	2015-01-16	Grass	Lamb	Grass Lamb	B_15_01
SRR20293022	B70323	NZ99144	4640	2014	2015-01-16	Grass	Lamb	Grass Lamb	B_15_01
SRR20293615	B70324	NZ116392	4640	2014	2015-01-16	Grass	Lamb	Grass Lamb	B_15_01
SRR20293016	B70325	NZ153240	4640	2014	2015-01-16	Grass	Lamb	Grass Lamb	B_15_01
SRR20293005	B70326	NZ97772	4640	2014	2015-01-16	Grass	Lamb	Grass Lamb	B_15_01
SRR20293250	B70327	NZ144028	4640	2014	2015-01-16	Grass	Lamb	Grass Lamb	B_15_01
SRR20293239	B70328	NZ154416	4640	2014	2015-01-16	Grass	Lamb	Grass Lamb	B_15_01
SRR20293607	B70329	NZ149712	4640	2014	2015-01-16	Grass	Lamb	Grass Lamb	B_15_01
SRR20293596	B70330	NZ113648	4640	2014	2015-01-16	Grass	Lamb	Grass Lamb	B_15_01
SRR20293585	B70331	NZ79544	4640	2014	2015-01-16	Grass	Lamb	Grass Lamb	B_15_01
SRR20293169	B70332	NZ114236	4640	2014	2015-01-16	Grass	Lamb	Grass Lamb	B_15_01
SRR20293158	B70333	NZ107376	4640	2014	2015-01-16	Grass	Lamb	Grass Lamb	B_15_01
SRR20293147	B70334	NZ73664	4640	2014	2015-01-16	Grass	Lamb	Grass Lamb	B_15_01
SRR20293225	B70336	NZ70920	4640	2014	2015-01-16	Grass	Lamb	Grass Lamb	B_15_01
SRR20293849	B70337	NZ77976	4640	2014	2015-01-16	Grass	Lamb	Grass Lamb	B_15_01
SRR20293130	B70338	NZ102868	4640	2014	2015-01-16	Grass	Lamb	Grass Lamb	B_15_01
SRR20293000	B70339	NZ115804	4640	2014	2015-01-16	Grass	Lamb	Grass Lamb	B_15_01
SRR20292988	B70340	NZ96204	4640	2014	2015-01-16	Grass	Lamb	Grass Lamb	B_15_01
SRR20293112	B70341	NZ155004	4640	2014	2015-01-16	Grass	Lamb	Grass Lamb	B_15_01
SRR20292982	B70342	NZ127368	4640	2014	2015-01-16	Grass	Lamb	Grass Lamb	B_15_01
SRR20292971	B70343	NZ79152	4640	2014	2015-01-16	Grass	Lamb	Grass Lamb	B_15_01
SRR20292960	B70344	NZ128740	4640	2014	2015-01-16	Grass	Lamb	Grass Lamb	B_15_01
SRR20293569	B70345	NZ151280	4640	2014	2015-01-16	Grass	Lamb	Grass Lamb	B_15_01
SRR20293845	B70346	NZ140304	4640	2014	2015-01-16	Grass	Lamb	Grass Lamb	B_15_01
SRR20293834	B70347	NZ90324	4640	2014	2015-01-16	Grass	Lamb	Grass Lamb	B_15_01
SRR20293099	B70348	NZ76604	4640	2014	2015-01-16	Grass	Lamb	Grass Lamb	B_15_01
SRR20293828	B70349	NZ91892	4640	2014	2015-01-16	Grass	Lamb	Grass Lamb	B_15_01
SRR20293816	B70350	NZ100124	4640	2014	2015-01-16	Grass	Lamb	Grass Lamb	B_15_01
SRR20292946	B70351	NZ85620	4640	2014	2015-01-16	Grass	Lamb	Grass Lamb	B_15_01
SRR20293086	B70352	NZ144616	4640	2014	2015-01-16	Grass	Lamb	Grass Lamb	B_15_01
SRR20293075	B70353	NZ108552	4640	2014	2015-01-16	Grass	Lamb	Grass Lamb	B_15_01
SRR20293804	B70354	NZ80132	4640	2014	2015-01-16	Grass	Lamb	Grass Lamb	B_15_01
SRR20293069	B70355	NZ86600	4640	2014	2015-01-16	Grass	Lamb	Grass Lamb	B_15_01
SRR20292939	B70356	NZ73468	4640	2014	2015-01-16	Grass	Lamb	Grass Lamb	B_15_01
SRR20292928	B70357	NZ137168	4640	2014	2015-01-16	Grass	Lamb	Grass Lamb	B_15_01
SRR20293052	B70358	NZ79740	4640	2014	2015-01-16	Grass	Lamb	Grass Lamb	B_15_01
SRR20293557	B70359	NZ110316	4640	2014	2015-01-16	Grass	Lamb	Grass Lamb	B_15_01
SRR20293545	B70360	NZ105808	4640	2014	2015-01-16	Grass	Lamb	Grass Lamb	B_15_01
SRR20293790	B70361	NZ138148	4640	2014	2015-01-16	Grass	Lamb	Grass Lamb	B_15_01
SRR20292920	B70362	NZ132464	4640	2014	2015-01-16	Grass	Lamb	Grass Lamb	B_15_01
SRR20292909	B70363	NZ140892	4640	2014	2015-01-16	Grass	Lamb	Grass Lamb	B_15_01
SRR20293533	B70364	NZ85816	4640	2014	2015-01-16	Grass	Lamb	Grass Lamb	B_15_01
SRR20293383	B70365	NZ105220	4640	2014	2015-01-16	Grass	Lamb	Grass Lamb	B_15_01
SRR20293372	B70366	NZ158336	4640	2014	2015-01-16	Grass	Lamb	Grass Lamb	B_15_01
SRR20293516	B70367	NZ71116	4640	2014	2015-01-16	Grass	Lamb	Grass Lamb	B_15_01
SRR20293505	B70368	NZ101104	4640	2014	2015-01-16	Grass	Lamb	Grass Lamb	B_15_01
SRR20293494	B70369	NZ106004	4640	2014	2015-01-16	Grass	Lamb	Grass Lamb	B_15_01
SRR20293482	B70370	NZ191250	2638	2014	2015-01-23	Grass	Lamb	Grass Lamb	C_15_01
SRR20292900	B70371	NZ59734	2638	2014	2015-01-23	Grass	Lamb	Grass Lamb	C_15_01
SRR20293369	B70372	NZ58166	2638	2014	2015-01-23	Grass	Lamb	Grass Lamb	C_15_01
SRR20293358	B70373	NZ169690	2638	2014	2015-01-23	Grass	Lamb	Grass Lamb	C_15_01
SRR20292883	B70374	NZ185566	2638	2014	2015-01-23	Grass	Lamb	Grass Lamb	C_15_01
SRR20293779	B70375	NZ124414	2638	2014	2015-01-23	Grass	Lamb	Grass Lamb	C_15_01
SRR20293768	B70376	NZ93642	2638	2014	2015-01-23	Grass	Lamb	Grass Lamb	C_15_01
SRR20293346	B70377	NZ176354	2638	2014	2015-01-23	Grass	Lamb	Grass Lamb	C_15_01
SRR20293762	B70378	NZ178510	2638	2014	2015-01-23	Grass	Lamb	Grass Lamb	C_15_01
SRR20293751	B70379	NZ165378	2638	2014	2015-01-23	Grass	Lamb	Grass Lamb	C_15_01
SRR20293328	B70380	NZ97366	2638	2014	2015-01-23	Grass	Lamb	Grass Lamb	C_15_01
SRR20293729	B70381	NZ92662	2638	2014	2015-01-23	Grass	Lamb	Grass Lamb	C_15_01
SRR20293749	B70382	NZ180862	2638	2014	2015-01-23	Grass	Lamb	Grass Lamb	C_15_01
SRR20293738	B70383	NZ114614	2638	2014	2015-01-23	Grass	Lamb	Grass Lamb	C_15_01
SRR20293316	B70384	NZ177530	2638	2014	2015-01-23	Grass	Lamb	Grass Lamb	C_15_01
SRR20293305	B70385	NZ89918	2638	2014	2015-01-23	Grass	Lamb	Grass Lamb	C_15_01
SRR20293294	B70386	NZ125198	2638	2014	2015-01-23	Grass	Lamb	Grass Lamb	C_15_01
SRR20293283	B70387	NZ162242	2638	2014	2015-01-23	Grass	Lamb	Grass Lamb	C_15_01
SRR20293716	B70389	NZ117358	2638	2014	2015-01-23	Grass	Lamb	Grass Lamb	C_15_01
SRR20293705	B70390	NZ141662	2638	2014	2015-01-23	Grass	Lamb	Grass Lamb	C_15_01
SRR20293693	B70391	NZ134606	2638	2014	2015-01-23	Grass	Lamb	Grass Lamb	C_15_01
SRR20293682	B70392	NZ143426	2638	2014	2015-01-23	Grass	Lamb	Grass Lamb	C_15_01
SRR20293275	B70393	NZ133038	2638	2014	2015-01-23	Grass	Lamb	Grass Lamb	C_15_01
SRR20293264	B70394	NZ80314	2638	2014	2015-01-23	Grass	Lamb	Grass Lamb	C_15_01
SRR20293472	B70395	NZ114418	2638	2014	2015-01-23	Grass	Lamb	Grass Lamb	C_15_01
SRR20293461	B70396	NZ122258	2638	2014	2015-01-23	Grass	Lamb	Grass Lamb	C_15_01
SRR20293450	B70397	NZ149502	2638	2014	2015-01-23	Grass	Lamb	Grass Lamb	C_15_01
SRR20293664	B70398	NZ88742	2638	2014	2015-01-23	Grass	Lamb	Grass Lamb	C_15_01
SRR20293445	B70399	NZ125590	2638	2014	2015-01-23	Grass	Lamb	Grass Lamb	C_15_01
SRR20293444	B70400	NZ161262	2638	2014	2015-01-23	Grass	Lamb	Grass Lamb	C_15_01
SRR20293215	B70401	NZ128726	2638	2014	2015-01-23	Grass	Lamb	Grass Lamb	C_15_01
SRR20293214	B70402	NZ113634	2638	2014	2015-01-23	Grass	Lamb	Grass Lamb	C_15_01
SRR20293213	B70403	NZ144210	2638	2014	2015-01-23	Grass	Lamb	Grass Lamb	C_15_01
SRR20293212	B70404	NZ184782	2638	2014	2015-01-23	Grass	Lamb	Grass Lamb	C_15_01
SRR20293211	B70405	NZ116182	2638	2014	2015-01-23	Grass	Lamb	Grass Lamb	C_15_01
SRR20293210	B70406	NZ168710	2638	2014	2015-01-23	Grass	Lamb	Grass Lamb	C_15_01
SRR20293209	B70407	NZ106578	2638	2014	2015-01-23	Grass	Lamb	Grass Lamb	C_15_01
SRR20293208	B70408	NZ185370	2638	2014	2015-01-23	Grass	Lamb	Grass Lamb	C_15_01
SRR20293207	B70409	NZ174786	2638	2014	2015-01-23	Grass	Lamb	Grass Lamb	C_15_01
SRR20293206	B70410	NZ124218	2638	2014	2015-01-23	Grass	Lamb	Grass Lamb	C_15_01
SRR20293204	B70411	NZ140486	2638	2014	2015-01-23	Grass	Lamb	Grass Lamb	C_15_01
SRR20293203	B70412	NZ97954	2638	2014	2015-01-23	Grass	Lamb	Grass Lamb	C_15_01
SRR20293202	B70413	NZ147150	2638	2014	2015-01-23	Grass	Lamb	Grass Lamb	C_15_01
SRR20293201	B70414	NZ143034	2638	2014	2015-01-23	Grass	Lamb	Grass Lamb	C_15_01
SRR20293200	B70415	NZ126178	2638	2014	2015-01-23	Grass	Lamb	Grass Lamb	C_15_01
SRR20293199	B70416	NZ138134	2638	2014	2015-01-23	Grass	Lamb	Grass Lamb	C_15_01
SRR20293198	B70417	NZ193210	2638	2014	2015-01-23	Grass	Lamb	Grass Lamb	C_15_01
SRR20293197	B70418	NZ100894	2638	2014	2015-01-23	Grass	Lamb	Grass Lamb	C_15_01
SRR20293196	B70419	NZ186350	2638	2014	2015-01-23	Grass	Lamb	Grass Lamb	C_15_01
SRR20293195	B70420	NZ176942	2638	2014	2015-01-23	Grass	Lamb	Grass Lamb	C_15_01
SRR20293193	B70422	NZ138330	2638	2014	2015-01-23	Grass	Lamb	Grass Lamb	C_15_01
SRR20293192	B70423	NZ84234	2638	2014	2015-01-23	Grass	Lamb	Grass Lamb	C_15_01
SRR20293191	B70424	NZ144014	2638	2014	2015-01-23	Grass	Lamb	Grass Lamb	C_15_01
SRR20293190	B70425	NZ191838	2638	2014	2015-01-23	Grass	Lamb	Grass Lamb	C_15_01
SRR20293189	B70426	NZ152050	2638	2014	2015-01-23	Grass	Lamb	Grass Lamb	C_15_01
SRR20293188	B70427	NZ60322	2638	2014	2015-01-23	Grass	Lamb	Grass Lamb	C_15_01
SRR20293187	B70428	NZ161458	2638	2014	2015-01-23	Grass	Lamb	Grass Lamb	C_15_01
SRR20293443	B70429	NZ172238	2638	2014	2015-01-23	Grass	Lamb	Grass Lamb	C_15_01
SRR20293442	B70430	NZ82666	2638	2014	2015-01-23	Grass	Lamb	Grass Lamb	C_15_01
SRR20293441	B70431	NZ145974	2638	2014	2015-01-23	Grass	Lamb	Grass Lamb	C_15_01
SRR20293439	B70432	NZ108146	2638	2014	2015-01-23	Grass	Lamb	Grass Lamb	C_15_01
SRR20293438	B70433	NZ117750	2638	2014	2015-01-23	Grass	Lamb	Grass Lamb	C_15_01
SRR20293437	B70434	NZ130882	2638	2014	2015-01-23	Grass	Lamb	Grass Lamb	C_15_01
SRR20293436	B70435	NZ115790	2638	2014	2015-01-23	Grass	Lamb	Grass Lamb	C_15_01
SRR20293435	B70436	NZ189290	2638	2014	2015-01-23	Grass	Lamb	Grass Lamb	C_15_01
SRR20293434	B70437	NZ115202	2638	2014	2015-01-23	Grass	Lamb	Grass Lamb	C_15_01
SRR20293433	B70438	NZ193014	2638	2014	2015-01-23	Grass	Lamb	Grass Lamb	C_15_01
SRR20293432	B70439	NZ162634	2638	2014	2015-01-23	Grass	Lamb	Grass Lamb	C_15_01
SRR20293431	B70440	NZ70710	2638	2014	2015-01-23	Grass	Lamb	Grass Lamb	C_15_01
SRR20293430	B70441	NZ164790	2638	2014	2015-01-23	Grass	Lamb	Grass Lamb	C_15_01
SRR20293428	B70442	NZ60714	2638	2014	2015-01-23	Grass	Lamb	Grass Lamb	C_15_01
SRR20293186	B70443	NZ77962	2638	2014	2015-01-23	Grass	Lamb	Grass Lamb	C_15_01
SRR20293185	B70444	NZ191054	2638	2014	2015-01-23	Grass	Lamb	Grass Lamb	C_15_01
SRR20293184	B70445	NZ93838	2638	2014	2015-01-23	Grass	Lamb	Grass Lamb	C_15_01
SRR20293183	B70446	NZ189094	2638	2014	2015-01-23	Grass	Lamb	Grass Lamb	C_15_01
SRR20293182	B70447	NZ170474	2638	2014	2015-01-23	Grass	Lamb	Grass Lamb	C_15_01
SRR20293181	B70448	NZ59538	2638	2014	2015-01-23	Grass	Lamb	Grass Lamb	C_15_01
SRR20293180	B70449	NZ166946	2638	2014	2015-01-23	Grass	Lamb	Grass Lamb	C_15_01
SRR20293179	B70450	NZ144994	2638	2014	2015-01-23	Grass	Lamb	Grass Lamb	C_15_01
SRR20293178	B70451	NZ157146	2638	2014	2015-01-23	Grass	Lamb	Grass Lamb	C_15_01
SRR20293176	B70452	NZ129118	2638	2014	2015-01-23	Grass	Lamb	Grass Lamb	C_15_01
SRR20293175	B70453	NZ149894	2638	2014	2015-01-23	Grass	Lamb	Grass Lamb	C_15_01
SRR20293174	B70454	NZ176746	2638	2014	2015-01-23	Grass	Lamb	Grass Lamb	C_15_01
SRR20293173	B70455	NZ125786	2638	2014	2015-01-23	Grass	Lamb	Grass Lamb	C_15_01
SRR20293172	B70456	NZ108930	2638	2014	2015-01-23	Grass	Lamb	Grass Lamb	C_15_01
SRR20293171	B70457	NZ121278	2638	2014	2015-01-23	Grass	Lamb	Grass Lamb	C_15_01
SRR20293427	B70458	NZ70122	2638	2014	2015-01-23	Grass	Lamb	Grass Lamb	C_15_01
SRR20293426	B70459	NZ180078	2638	2014	2015-01-23	Grass	Lamb	Grass Lamb	C_15_01
SRR20293425	B70460	NZ188114	2638	2014	2015-01-23	Grass	Lamb	Grass Lamb	C_15_01
SRR20293424	B70461	NZ161654	2638	2014	2015-01-23	Grass	Lamb	Grass Lamb	C_15_01
SRR20293422	B70462	NZ155382	2638	2014	2015-01-23	Grass	Lamb	Grass Lamb	C_15_01
SRR20293421	B70463	NZ120690	2638	2014	2015-01-23	Grass	Lamb	Grass Lamb	C_15_01
SRR20293420	B70464	NZ109910	2638	2014	2015-01-23	Grass	Lamb	Grass Lamb	C_15_01
SRR20293419	B70465	NZ69142	2638	2014	2015-01-23	Grass	Lamb	Grass Lamb	C_15_01
SRR20293418	B70466	NZ105206	2638	2014	2015-01-23	Grass	Lamb	Grass Lamb	C_15_01
SRR20293417	B70467	NZ174982	2638	2014	2015-01-23	Grass	Lamb	Grass Lamb	C_15_01
SRR20293416	B70468	NZ182234	2638	2014	2015-01-23	Grass	Lamb	Grass Lamb	C_15_01
SRR20293415	B70469	NZ170670	2638	2014	2015-01-23	Grass	Lamb	Grass Lamb	C_15_01
SRR20293414	B70470	NZ172042	2638	2014	2015-01-23	Grass	Lamb	Grass Lamb	C_15_01
SRR20293413	B70471	NZ103442	2638	2014	2015-01-23	Grass	Lamb	Grass Lamb	C_15_01
SRR20293655	B70472	NZ168122	2638	2014	2015-01-23	Grass	Lamb	Grass Lamb	C_15_01
SRR20293654	B70473	NZ187330	2638	2014	2015-01-23	Grass	Lamb	Grass Lamb	C_15_01
SRR20293653	B70474	NZ103246	2638	2014	2015-01-23	Grass	Lamb	Grass Lamb	C_15_01
SRR20293652	B70475	NZ102462	2638	2014	2015-01-23	Grass	Lamb	Grass Lamb	C_15_01
SRR20293651	B70476	NZ96190	2638	2014	2015-01-23	Grass	Lamb	Grass Lamb	C_15_01
SRR20293650	B70477	NZ85214	2638	2014	2015-01-23	Grass	Lamb	Grass Lamb	C_15_01
SRR20293649	B70478	NZ101090	2638	2014	2015-01-23	Grass	Lamb	Grass Lamb	C_15_01
SRR20293648	B70479	NZ187526	2638	2014	2015-01-23	Grass	Lamb	Grass Lamb	C_15_01
SRR20293647	B70480	NZ144798	2638	2014	2015-01-23	Grass	Lamb	Grass Lamb	C_15_01
SRR20293646	B70481	NZ154598	2638	2014	2015-01-23	Grass	Lamb	Grass Lamb	C_15_01
SRR20293644	B70482	NZ174394	2638	2014	2015-01-23	Grass	Lamb	Grass Lamb	C_15_01
SRR20293643	B70483	NZ128138	2638	2014	2015-01-23	Grass	Lamb	Grass Lamb	C_15_01
SRR20293642	B70484	NZ56402	2638	2014	2015-01-23	Grass	Lamb	Grass Lamb	C_15_01
SRR20293641	B70485	NZ137938	2638	2014	2015-01-23	Grass	Lamb	Grass Lamb	C_15_01
SRR20293640	B70486	NZ189486	2638	2014	2015-01-23	Grass	Lamb	Grass Lamb	C_15_01
SRR20293411	B70487	NZ172826	2638	2014	2015-01-23	Grass	Lamb	Grass Lamb	C_15_01
SRR20293410	B70488	NZ180666	2638	2014	2015-01-23	Grass	Lamb	Grass Lamb	C_15_01
SRR20293409	B70489	NZ175374	2638	2014	2015-01-23	Grass	Lamb	Grass Lamb	C_15_01
SRR20293408	B70490	NZ122846	2638	2014	2015-01-23	Grass	Lamb	Grass Lamb	C_15_01
SRR20293407	B70491	NZ136958	2638	2014	2015-01-23	Grass	Lamb	Grass Lamb	C_15_01
SRR20293405	B70492	NZ142250	2638	2014	2015-01-23	Grass	Lamb	Grass Lamb	C_15_01
SRR20293404	B70493	NZ155578	2638	2014	2015-01-23	Grass	Lamb	Grass Lamb	C_15_01
SRR20293403	B70494	NZ167534	2638	2014	2015-01-23	Grass	Lamb	Grass Lamb	C_15_01
SRR20293402	B70495	NZ164006	2638	2014	2015-01-23	Grass	Lamb	Grass Lamb	C_15_01
SRR20293401	B70496	NZ149306	2638	2014	2015-01-23	Grass	Lamb	Grass Lamb	C_15_01
SRR20293400	B70497	NZ149110	2638	2014	2015-01-23	Grass	Lamb	Grass Lamb	C_15_01
SRR20293399	B70498	NZ118926	2638	2014	2015-01-23	Grass	Lamb	Grass Lamb	C_15_01
SRR20293398	B70499	NZ188506	2638	2014	2015-01-23	Grass	Lamb	Grass Lamb	C_15_01
SRR20293397	B70500	NZ78158	2638	2014	2015-01-23	Grass	Lamb	Grass Lamb	C_15_01
SRR20293396	B70501	NZ111086	2638	2014	2015-01-23	Grass	Lamb	Grass Lamb	C_15_01
SRR20293637	B70502	NZ96582	2638	2014	2015-01-23	Grass	Lamb	Grass Lamb	C_15_01
SRR20293636	B70503	NZ166358	2638	2014	2015-01-23	Grass	Lamb	Grass Lamb	C_15_01
SRR20293635	B70504	NZ126374	2638	2014	2015-01-23	Grass	Lamb	Grass Lamb	C_15_01
SRR20293634	B70505	NZ173218	2638	2014	2015-01-23	Grass	Lamb	Grass Lamb	C_15_01
SRR20293633	B70506	NZ55422	2638	2014	2015-01-23	Grass	Lamb	Grass Lamb	C_15_01
SRR20293632	B70507	NZ163614	2638	2014	2015-01-23	Grass	Lamb	Grass Lamb	C_15_01
SRR20293631	B70508	NZ105010	2638	2014	2015-01-23	Grass	Lamb	Grass Lamb	C_15_01
SRR20293630	B70509	NZ171846	2638	2014	2015-01-23	Grass	Lamb	Grass Lamb	C_15_01
SRR20293629	B70510	NZ128530	2638	2014	2015-01-23	Grass	Lamb	Grass Lamb	C_15_01
SRR20293628	B70511	NZ190662	2638	2014	2015-01-23	Grass	Lamb	Grass Lamb	C_15_01
SRR20293626	B70512	NZ141270	2638	2014	2015-01-23	Grass	Lamb	Grass Lamb	C_15_01
SRR20293625	B70513	NZ175766	2638	2014	2015-01-23	Grass	Lamb	Grass Lamb	C_15_01
SRR20293624	B71220	NZ204670	3633	2015	2016-02-15	Grass	Lamb	Grass Lamb	C_16_02
SRR20293395	B71221	NZ210745	3633	2015	2016-02-15	Grass	Lamb	Grass Lamb	C_16_02
SRR20293394	B71223	NZ218170	3633	2015	2016-02-15	Grass	Lamb	Grass Lamb	C_16_02
SRR20293393	B71225	NZ223120	3633	2015	2016-02-15	Grass	Lamb	Grass Lamb	C_16_02
SRR20293392	B71226	NZ217495	3633	2015	2016-02-15	Grass	Lamb	Grass Lamb	C_16_02
SRR20293391	B71227	NZ198145	3633	2015	2016-02-15	Grass	Lamb	Grass Lamb	C_16_02
SRR20293046	B71228	NZ214345	3633	2015	2016-02-15	Grass	Lamb	Grass Lamb	C_16_02
SRR20293045	B71229	NZ207145	3633	2015	2016-02-15	Grass	Lamb	Grass Lamb	C_16_02
SRR20293043	B71232	NZ216145	3633	2015	2016-02-15	Grass	Lamb	Grass Lamb	C_16_02
SRR20293042	B71233	NZ213670	3633	2015	2016-02-15	Grass	Lamb	Grass Lamb	C_16_02
SRR20293041	B71236	NZ199270	3633	2015	2016-02-15	Grass	Lamb	Grass Lamb	C_16_02
SRR20293040	B71238	NZ205120	3633	2015	2016-02-15	Grass	Lamb	Grass Lamb	C_16_02
SRR20293039	B71240	NZ222220	3633	2015	2016-02-15	Grass	Lamb	Grass Lamb	C_16_02
SRR20293038	B71242	NZ217045	3633	2015	2016-02-15	Grass	Lamb	Grass Lamb	C_16_02
SRR20293037	B71243	NZ228745	3633	2015	2016-02-15	Grass	Lamb	Grass Lamb	C_16_02
SRR20293036	B71244	NZ220645	3633	2015	2016-02-15	Grass	Lamb	Grass Lamb	C_16_02
SRR20293035	B71245	NZ224920	3633	2015	2016-02-15	Grass	Lamb	Grass Lamb	C_16_02
SRR20293034	B71248	NZ211195	3633	2015	2016-02-15	Grass	Lamb	Grass Lamb	C_16_02
SRR20293032	B71249	NZ212320	3633	2015	2016-02-15	Grass	Lamb	Grass Lamb	C_16_02
SRR20293031	B71250	NZ221095	3633	2015	2016-02-15	Grass	Lamb	Grass Lamb	C_16_02
SRR20293030	B71252	NZ212770	3633	2015	2016-02-15	Grass	Lamb	Grass Lamb	C_16_02
SRR20293029	B71254	NZ206695	3633	2015	2016-02-15	Grass	Lamb	Grass Lamb	C_16_02
SRR20293028	B71255	NZ227170	3633	2015	2016-02-15	Grass	Lamb	Grass Lamb	C_16_02
SRR20293027	B71256	NZ219970	3633	2015	2016-02-15	Grass	Lamb	Grass Lamb	C_16_02
SRR20293026	B71257	NZ218395	3633	2015	2016-02-15	Grass	Lamb	Grass Lamb	C_16_02
SRR20293025	B71260	NZ224020	3633	2015	2016-02-15	Grass	Lamb	Grass Lamb	C_16_02
SRR20293024	B71261	NZ229870	3633	2015	2016-02-15	Grass	Lamb	Grass Lamb	C_16_02
SRR20293023	B71262	NZ222895	3633	2015	2016-02-15	Grass	Lamb	Grass Lamb	C_16_02
SRR20293021	B71264	NZ208945	3633	2015	2016-02-15	Grass	Lamb	Grass Lamb	C_16_02
SRR20293020	B71265	NZ207820	3633	2015	2016-02-15	Grass	Lamb	Grass Lamb	C_16_02
SRR20293623	B71266	NZ230545	3633	2015	2016-02-15	Grass	Lamb	Grass Lamb	C_16_02
SRR20293622	B71267	NZ221320	3633	2015	2016-02-15	Grass	Lamb	Grass Lamb	C_16_02
SRR20293621	B71268	NZ216595	3633	2015	2016-02-15	Grass	Lamb	Grass Lamb	C_16_02
SRR20293620	B71269	NZ198595	3633	2015	2016-02-15	Grass	Lamb	Grass Lamb	C_16_02
SRR20293619	B71270	NZ232120	3633	2015	2016-02-15	Grass	Lamb	Grass Lamb	C_16_02
SRR20293618	B71272	NZ215920	3633	2015	2016-02-15	Grass	Lamb	Grass Lamb	C_16_02
SRR20293617	B71273	NZ199720	3633	2015	2016-02-15	Grass	Lamb	Grass Lamb	C_16_02
SRR20293616	B71274	NZ209170	3633	2015	2016-02-15	Grass	Lamb	Grass Lamb	C_16_02
SRR20293614	B71275	NZ230320	3633	2015	2016-02-15	Grass	Lamb	Grass Lamb	C_16_02
SRR20293613	B71277	NZ198370	3633	2015	2016-02-15	Grass	Lamb	Grass Lamb	C_16_02
SRR20293612	B71278	NZ209845	3633	2015	2016-02-15	Grass	Lamb	Grass Lamb	C_16_02
SRR20293611	B71280	NZ201295	3633	2015	2016-02-15	Grass	Lamb	Grass Lamb	C_16_02
SRR20293610	B71281	NZ205570	3633	2015	2016-02-15	Grass	Lamb	Grass Lamb	C_16_02
SRR20293609	B71282	NZ208720	3633	2015	2016-02-15	Grass	Lamb	Grass Lamb	C_16_02
SRR20293608	B71283	NZ201970	3633	2015	2016-02-15	Grass	Lamb	Grass Lamb	C_16_02
SRR20293019	B71287	NZ215020	3633	2015	2016-02-15	Grass	Lamb	Grass Lamb	C_16_02
SRR20293018	B71288	NZ208495	3633	2015	2016-02-15	Grass	Lamb	Grass Lamb	C_16_02
SRR20293017	B71290	NZ230095	3633	2015	2016-02-16	Grass	Lamb	Grass Lamb	C_16_02
SRR20293015	B71291	NZ212095	3633	2015	2016-02-16	Grass	Lamb	Grass Lamb	C_16_02
SRR20293014	B71293	NZ205795	3633	2015	2016-02-16	Grass	Lamb	Grass Lamb	C_16_02
SRR20293013	B71295	NZ230995	3633	2015	2016-02-16	Grass	Lamb	Grass Lamb	C_16_02
SRR20293012	B71296	NZ198820	3633	2015	2016-02-16	Grass	Lamb	Grass Lamb	C_16_02
SRR20293011	B71297	NZ199495	3633	2015	2016-02-16	Grass	Lamb	Grass Lamb	C_16_02
SRR20293010	B71298	NZ214795	3633	2015	2016-02-16	Grass	Lamb	Grass Lamb	C_16_02
SRR20293009	B71300	NZ202870	3633	2015	2016-02-16	Grass	Lamb	Grass Lamb	C_16_02
SRR20293008	B71301	NZ209620	3633	2015	2016-02-16	Grass	Lamb	Grass Lamb	C_16_02
SRR20293007	B71302	NZ202645	3633	2015	2016-02-16	Grass	Lamb	Grass Lamb	C_16_02
SRR20293006	B71303	NZ214120	3633	2015	2016-02-16	Grass	Lamb	Grass Lamb	C_16_02
SRR20293004	B71304	NZ208270	3633	2015	2016-02-16	Grass	Lamb	Grass Lamb	C_16_02
SRR20293259	B71305	NZ228295	3633	2015	2016-02-16	Grass	Lamb	Grass Lamb	C_16_02
SRR20293258	B71306	NZ213895	3633	2015	2016-02-16	Grass	Lamb	Grass Lamb	C_16_02
SRR20293257	B71310	NZ225145	3633	2015	2016-02-16	Grass	Lamb	Grass Lamb	C_16_02
SRR20293256	B71312	NZ213220	3633	2015	2016-02-16	Grass	Lamb	Grass Lamb	C_16_02
SRR20293255	B71313	NZ205345	3633	2015	2016-02-16	Grass	Lamb	Grass Lamb	C_16_02
SRR20293254	B71314	NZ227845	3633	2015	2016-02-16	Grass	Lamb	Grass Lamb	C_16_02
SRR20293253	B71315	NZ210070	3633	2015	2016-02-16	Grass	Lamb	Grass Lamb	C_16_02
SRR20293252	B71316	NZ224695	3633	2015	2016-02-16	Grass	Lamb	Grass Lamb	C_16_02
SRR20293251	B71317	NZ218620	3633	2015	2016-02-16	Grass	Lamb	Grass Lamb	C_16_02
SRR20293249	B71318	NZ212995	3633	2015	2016-02-16	Grass	Lamb	Grass Lamb	C_16_02
SRR20293248	B71319	NZ203320	3633	2015	2016-02-16	Grass	Lamb	Grass Lamb	C_16_02
SRR20293247	B71320	NZ232345	3633	2015	2016-02-16	Grass	Lamb	Grass Lamb	C_16_02
SRR20293246	B71321	NZ219520	3633	2015	2016-02-16	Grass	Lamb	Grass Lamb	C_16_02
SRR20293245	B71322	NZ200170	3633	2015	2016-02-16	Grass	Lamb	Grass Lamb	C_16_02
SRR20293244	B71323	NZ226945	3633	2015	2016-02-16	Grass	Lamb	Grass Lamb	C_16_02
SRR20293243	B71325	NZ218845	3633	2015	2016-02-16	Grass	Lamb	Grass Lamb	C_16_02
SRR20293242	B71328	NZ202420	3633	2015	2016-02-16	Grass	Lamb	Grass Lamb	C_16_02
SRR20293241	B71329	NZ224470	3633	2015	2016-02-16	Grass	Lamb	Grass Lamb	C_16_02
SRR20293240	B71330	NZ232570	3633	2015	2016-02-16	Grass	Lamb	Grass Lamb	C_16_02
SRR20293238	B71331	NZ199945	3633	2015	2016-02-16	Grass	Lamb	Grass Lamb	C_16_02
SRR20293237	B71334	NZ206470	3633	2015	2016-02-16	Grass	Lamb	Grass Lamb	C_16_02
SRR20293236	B71335	NZ208045	3633	2015	2016-02-16	Grass	Lamb	Grass Lamb	C_16_02
SRR20293235	B71336	NZ210295	3633	2015	2016-02-16	Grass	Lamb	Grass Lamb	C_16_02
SRR20293234	B71337	NZ202195	3633	2015	2016-02-16	Grass	Lamb	Grass Lamb	C_16_02
SRR20293233	B71339	NZ228520	3633	2015	2016-02-16	Grass	Lamb	Grass Lamb	C_16_02
SRR20293232	B71340	NZ212545	3633	2015	2016-02-16	Grass	Lamb	Grass Lamb	C_16_02
SRR20293231	B71341	NZ203095	3633	2015	2016-02-16	Grass	Lamb	Grass Lamb	C_16_02
SRR20293230	B71344	NZ211420	3633	2015	2016-02-16	Grass	Lamb	Grass Lamb	C_16_02
SRR20293229	B71345	NZ201745	3633	2015	2016-02-16	Grass	Lamb	Grass Lamb	C_16_02
SRR20293606	B71346	NZ231670	3633	2015	2016-02-16	Grass	Lamb	Grass Lamb	C_16_02
SRR20293605	B71348	NZ219070	3633	2015	2016-02-16	Grass	Lamb	Grass Lamb	C_16_02
SRR20293604	B71349	NZ210970	3633	2015	2016-02-16	Grass	Lamb	Grass Lamb	C_16_02
SRR20293603	B71351	NZ231895	3633	2015	2016-02-16	Grass	Lamb	Grass Lamb	C_16_02
SRR20293602	B71352	NZ221995	3633	2015	2016-02-16	Grass	Lamb	Grass Lamb	C_16_02
SRR20293601	B71353	NZ201520	3633	2015	2016-02-16	Grass	Lamb	Grass Lamb	C_16_02
SRR20293600	B71356	NZ217270	3633	2015	2016-02-16	Grass	Lamb	Grass Lamb	C_16_02
SRR20293599	B71357	NZ226270	3633	2015	2016-02-16	Grass	Lamb	Grass Lamb	C_16_02
SRR20293598	B71358	NZ130280	4640	2015	2016-03-07	Grass	Lamb	Grass Lamb	A_16_03
SRR20293597	B71359	NZ120380	4640	2015	2016-03-07	Grass	Lamb	Grass Lamb	A_16_03
SRR20293595	B71360	NZ165380	4640	2015	2016-03-07	Grass	Lamb	Grass Lamb	A_16_03
SRR20293594	B71361	NZ87080	4640	2015	2016-03-07	Grass	Lamb	Grass Lamb	A_16_03
SRR20293593	B71362	NZ82580	4640	2015	2016-03-07	Grass	Lamb	Grass Lamb	A_16_03
SRR20293592	B71363	NZ144230	4640	2015	2016-03-07	Grass	Lamb	Grass Lamb	A_16_03
SRR20293591	B71364	NZ68630	4640	2015	2016-03-07	Grass	Lamb	Grass Lamb	A_16_03
SRR20293590	B71365	NZ148505	4640	2015	2016-03-07	Grass	Lamb	Grass Lamb	A_16_03
SRR20293589	B71366	NZ137930	4640	2015	2016-03-07	Grass	Lamb	Grass Lamb	A_16_03
SRR20293588	B71367	NZ127805	4640	2015	2016-03-07	Grass	Lamb	Grass Lamb	A_16_03
SRR20293587	B71368	NZ83255	4640	2015	2016-03-07	Grass	Lamb	Grass Lamb	A_16_03
SRR20293586	B71369	NZ91805	4640	2015	2016-03-07	Grass	Lamb	Grass Lamb	A_16_03
SRR20293584	B71370	NZ113855	4640	2015	2016-03-07	Grass	Lamb	Grass Lamb	A_16_03
SRR20293583	B71371	NZ130505	4640	2015	2016-03-07	Grass	Lamb	Grass Lamb	A_16_03
SRR20293582	B71372	NZ145805	4640	2015	2016-03-07	Grass	Lamb	Grass Lamb	A_16_03
SRR20293581	B71373	NZ163580	4640	2015	2016-03-07	Grass	Lamb	Grass Lamb	A_16_03
SRR20293580	B71374	NZ75605	4640	2015	2016-03-07	Grass	Lamb	Grass Lamb	A_16_03
SRR20293579	B71375	NZ108905	4640	2015	2016-03-07	Grass	Lamb	Grass Lamb	A_16_03
SRR20293578	B71376	NZ76955	4640	2015	2016-03-07	Grass	Lamb	Grass Lamb	A_16_03
SRR20293577	B71377	NZ94055	4640	2015	2016-03-07	Grass	Lamb	Grass Lamb	A_16_03
SRR20293576	B71378	NZ162230	4640	2015	2016-03-07	Grass	Lamb	Grass Lamb	A_16_03
SRR20293170	B71379	NZ119255	4640	2015	2016-03-07	Grass	Lamb	Grass Lamb	A_16_03
SRR20293168	B71380	NZ150980	4640	2015	2016-03-07	Grass	Lamb	Grass Lamb	A_16_03
SRR20293167	B71381	NZ111830	4640	2015	2016-03-07	Grass	Lamb	Grass Lamb	A_16_03
SRR20293166	B71382	NZ164255	4640	2015	2016-03-07	Grass	Lamb	Grass Lamb	A_16_03
SRR20293165	B71383	NZ131630	4640	2015	2016-03-07	Grass	Lamb	Grass Lamb	A_16_03
SRR20293164	B71384	NZ80780	4640	2015	2016-03-07	Grass	Lamb	Grass Lamb	A_16_03
SRR20293163	B71385	NZ140180	4640	2015	2016-03-07	Grass	Lamb	Grass Lamb	A_16_03
SRR20293162	B71386	NZ80555	4640	2015	2016-03-07	Grass	Lamb	Grass Lamb	A_16_03
SRR20293161	B71387	NZ144005	4640	2015	2016-03-07	Grass	Lamb	Grass Lamb	A_16_03
SRR20293160	B71388	NZ85055	4640	2015	2016-03-07	Grass	Lamb	Grass Lamb	A_16_03
SRR20293159	B71389	NZ117680	4640	2015	2016-03-07	Grass	Lamb	Grass Lamb	A_16_03
SRR20293157	B71390	NZ69980	4640	2015	2016-03-07	Grass	Lamb	Grass Lamb	A_16_03
SRR20293156	B71391	NZ153230	4640	2015	2016-03-07	Grass	Lamb	Grass Lamb	A_16_03
SRR20293155	B71392	NZ168305	4640	2015	2016-03-07	Grass	Lamb	Grass Lamb	A_16_03
SRR20293154	B71393	NZ152105	4640	2015	2016-03-07	Grass	Lamb	Grass Lamb	A_16_03
SRR20293153	B71394	NZ100805	4640	2015	2016-03-07	Grass	Lamb	Grass Lamb	A_16_03
SRR20293152	B71395	NZ145355	4640	2015	2016-03-07	Grass	Lamb	Grass Lamb	A_16_03
SRR20293151	B71396	NZ127580	4640	2015	2016-03-07	Grass	Lamb	Grass Lamb	A_16_03
SRR20293150	B71397	NZ79880	4640	2015	2016-03-07	Grass	Lamb	Grass Lamb	A_16_03
SRR20293149	B71398	NZ123755	4640	2015	2016-03-07	Grass	Lamb	Grass Lamb	A_16_03
SRR20293148	B71399	NZ142205	4640	2015	2016-03-07	Grass	Lamb	Grass Lamb	A_16_03
SRR20293146	B71400	NZ115430	4640	2015	2016-03-07	Grass	Lamb	Grass Lamb	A_16_03
SRR20293145	B71401	NZ95405	4640	2015	2016-03-07	Grass	Lamb	Grass Lamb	A_16_03
SRR20293144	B71402	NZ134330	4640	2015	2016-03-07	Grass	Lamb	Grass Lamb	A_16_03
SRR20293143	B71403	NZ96980	4640	2015	2016-03-07	Grass	Lamb	Grass Lamb	A_16_03
SRR20293142	B71404	NZ100130	4640	2015	2016-03-07	Grass	Lamb	Grass Lamb	A_16_03
SRR20293141	B71405	NZ150755	4640	2015	2016-03-07	Grass	Lamb	Grass Lamb	A_16_03
SRR20293140	B71406	NZ90680	4640	2015	2016-03-07	Grass	Lamb	Grass Lamb	A_16_03
SRR20293139	B71407	NZ154580	4640	2015	2016-03-07	Grass	Lamb	Grass Lamb	A_16_03
SRR20293227	B71408	NZ137480	4640	2015	2016-03-07	Grass	Lamb	Grass Lamb	A_16_03
SRR20293226	B71409	NZ140630	4640	2015	2016-03-07	Grass	Lamb	Grass Lamb	A_16_03
SRR20293224	B71410	NZ164705	4640	2015	2016-03-07	Grass	Lamb	Grass Lamb	A_16_03
SRR20293223	B71411	NZ116330	4640	2015	2016-03-07	Grass	Lamb	Grass Lamb	A_16_03
SRR20293222	B71412	NZ159305	4640	2015	2016-03-07	Grass	Lamb	Grass Lamb	A_16_03
SRR20293221	B71413	NZ169880	4640	2015	2016-03-07	Grass	Lamb	Grass Lamb	A_16_03
SRR20293220	B71414	NZ166505	4640	2015	2016-03-07	Grass	Lamb	Grass Lamb	A_16_03
SRR20293219	B71415	NZ86180	4640	2015	2016-03-07	Grass	Lamb	Grass Lamb	A_16_03
SRR20293853	B71416	NZ104180	4640	2015	2016-03-07	Grass	Lamb	Grass Lamb	A_16_03
SRR20293852	B71417	NZ163355	4640	2015	2016-03-07	Grass	Lamb	Grass Lamb	A_16_03
SRR20293851	B71418	NZ74255	4640	2015	2016-03-07	Grass	Lamb	Grass Lamb	A_16_03
SRR20293850	B71419	NZ114530	4640	2015	2016-03-07	Grass	Lamb	Grass Lamb	A_16_03
SRR20293848	B71420	NZ89780	4640	2015	2016-03-07	Grass	Lamb	Grass Lamb	A_16_03
SRR20293847	B71421	NZ162005	4640	2015	2016-03-07	Grass	Lamb	Grass Lamb	A_16_03
SRR20293138	B71422	NZ133880	4640	2015	2016-03-07	Grass	Lamb	Grass Lamb	A_16_03
SRR20293137	B71423	NZ166280	4640	2015	2016-03-07	Grass	Lamb	Grass Lamb	A_16_03
SRR20293136	B71424	NZ70205	4640	2015	2016-03-07	Grass	Lamb	Grass Lamb	A_16_03
SRR20293135	B71425	NZ142880	4640	2015	2016-03-07	Grass	Lamb	Grass Lamb	A_16_03
SRR20293134	B71426	NZ159755	4640	2015	2016-03-07	Grass	Lamb	Grass Lamb	A_16_03
SRR20293133	B71427	NZ156155	4640	2015	2016-03-07	Grass	Lamb	Grass Lamb	A_16_03
SRR20293132	B71428	NZ104405	4640	2015	2016-03-07	Grass	Lamb	Grass Lamb	A_16_03
SRR20293131	B71429	NZ144455	4640	2015	2016-03-07	Grass	Lamb	Grass Lamb	A_16_03
SRR20293129	B71430	NZ117905	4640	2015	2016-03-08	Grass	Lamb	Grass Lamb	A_16_03
SRR20293128	B71431	NZ146480	4640	2015	2016-03-08	Grass	Lamb	Grass Lamb	A_16_03
SRR20293127	B71432	NZ100355	4640	2015	2016-03-08	Grass	Lamb	Grass Lamb	A_16_03
SRR20293126	B71433	NZ141980	4640	2015	2016-03-08	Grass	Lamb	Grass Lamb	A_16_03
SRR20293125	B71434	NZ73130	4640	2015	2016-03-08	Grass	Lamb	Grass Lamb	A_16_03
SRR20293124	B71435	NZ136805	4640	2015	2016-03-08	Grass	Lamb	Grass Lamb	A_16_03
SRR20293123	B71436	NZ115655	4640	2015	2016-03-08	Grass	Lamb	Grass Lamb	A_16_03
SRR20293003	B71437	NZ94730	4640	2015	2016-03-08	Grass	Lamb	Grass Lamb	A_16_03
SRR20293002	B71438	NZ165830	4640	2015	2016-03-08	Grass	Lamb	Grass Lamb	A_16_03
SRR20293001	B71439	NZ168755	4640	2015	2016-03-08	Grass	Lamb	Grass Lamb	A_16_03
SRR20292999	B71440	NZ108455	4640	2015	2016-03-08	Grass	Lamb	Grass Lamb	A_16_03
SRR20292998	B71441	NZ141080	4640	2015	2016-03-08	Grass	Lamb	Grass Lamb	A_16_03
SRR20292997	B71442	NZ85505	4640	2015	2016-03-08	Grass	Lamb	Grass Lamb	A_16_03
SRR20292996	B71443	NZ170780	4640	2015	2016-03-08	Grass	Lamb	Grass Lamb	A_16_03
SRR20292995	B71444	NZ83480	4640	2015	2016-03-08	Grass	Lamb	Grass Lamb	A_16_03
SRR20292994	B71445	NZ151430	4640	2015	2016-03-08	Grass	Lamb	Grass Lamb	A_16_03
SRR20292993	B71446	NZ86855	4640	2015	2016-03-08	Grass	Lamb	Grass Lamb	A_16_03
SRR20292992	B71447	NZ83705	4640	2015	2016-03-08	Grass	Lamb	Grass Lamb	A_16_03
SRR20292991	B71448	NZ132980	4640	2015	2016-03-08	Grass	Lamb	Grass Lamb	A_16_03
SRR20292990	B71449	NZ137705	4640	2015	2016-03-08	Grass	Lamb	Grass Lamb	A_16_03
SRR20293122	B71450	NZ158855	4640	2015	2016-03-08	Grass	Lamb	Grass Lamb	A_16_03
SRR20293121	B71451	NZ121955	4640	2015	2016-03-08	Grass	Lamb	Grass Lamb	A_16_03
SRR20293120	B71452	NZ76505	4640	2015	2016-03-08	Grass	Lamb	Grass Lamb	A_16_03
SRR20293119	B71453	NZ94505	4640	2015	2016-03-08	Grass	Lamb	Grass Lamb	A_16_03
SRR20293118	B71454	NZ110930	4640	2015	2016-03-08	Grass	Lamb	Grass Lamb	A_16_03
SRR20293117	B71455	NZ99455	4640	2015	2016-03-08	Grass	Lamb	Grass Lamb	A_16_03
SRR20293116	B71456	NZ71330	4640	2015	2016-03-08	Grass	Lamb	Grass Lamb	A_16_03
SRR20293115	B71457	NZ140405	4640	2015	2016-03-08	Grass	Lamb	Grass Lamb	A_16_03
SRR20293114	B71458	NZ131405	4640	2015	2016-03-08	Grass	Lamb	Grass Lamb	A_16_03
SRR20293113	B71459	NZ117455	4640	2015	2016-03-08	Grass	Lamb	Grass Lamb	A_16_03
SRR20293111	B71460	NZ165155	4640	2015	2016-03-08	Grass	Lamb	Grass Lamb	A_16_03
SRR20293110	B71461	NZ93380	4640	2015	2016-03-08	Grass	Lamb	Grass Lamb	A_16_03
SRR20293109	B71462	NZ96530	4640	2015	2016-03-08	Grass	Lamb	Grass Lamb	A_16_03
SRR20293108	B71463	NZ108005	4640	2015	2016-03-08	Grass	Lamb	Grass Lamb	A_16_03
SRR20293107	B71464	NZ134780	4640	2015	2016-03-08	Grass	Lamb	Grass Lamb	A_16_03
SRR20292987	B71465	NZ152330	4640	2015	2016-03-08	Grass	Lamb	Grass Lamb	A_16_03
SRR20292986	B71469	NZ109580	4640	2015	2016-03-08	Grass	Lamb	Grass Lamb	A_16_03
SRR20292985	B71470	NZ94955	4640	2015	2016-03-08	Grass	Lamb	Grass Lamb	A_16_03
SRR20292984	B71471	NZ144680	4640	2015	2016-03-08	Grass	Lamb	Grass Lamb	A_16_03
SRR20292983	B71472	NZ131855	4640	2015	2016-03-08	Grass	Lamb	Grass Lamb	A_16_03
SRR20292981	B71473	NZ158630	4640	2015	2016-03-08	Grass	Lamb	Grass Lamb	A_16_03
SRR20292980	B71474	NZ81455	4640	2015	2016-03-08	Grass	Lamb	Grass Lamb	A_16_03
SRR20292979	B71476	NZ72230	4640	2015	2016-03-08	Grass	Lamb	Grass Lamb	A_16_03
SRR20292978	B71477	NZ119705	4640	2015	2016-03-08	Grass	Lamb	Grass Lamb	A_16_03
SRR20292977	B71478	NZ69755	4640	2015	2016-03-08	Grass	Lamb	Grass Lamb	A_16_03
SRR20292976	B71479	NZ101255	4640	2015	2016-03-08	Grass	Lamb	Grass Lamb	A_16_03
SRR20292975	B71480	NZ81905	4640	2015	2016-03-08	Grass	Lamb	Grass Lamb	A_16_03
SRR20292974	B71481	NZ135455	4640	2015	2016-03-08	Grass	Lamb	Grass Lamb	A_16_03
SRR20292973	B71482	NZ73355	4640	2015	2016-03-08	Grass	Lamb	Grass Lamb	A_16_03
SRR20292972	B71483	NZ138605	4640	2015	2016-03-08	Grass	Lamb	Grass Lamb	A_16_03
SRR20292970	B71485	NZ119030	4640	2015	2016-03-08	Grass	Lamb	Grass Lamb	A_16_03
SRR20292969	B71486	NZ124205	4640	2015	2016-03-08	Grass	Lamb	Grass Lamb	A_16_03
SRR20292968	B71487	NZ141305	4640	2015	2016-03-08	Grass	Lamb	Grass Lamb	A_16_03
SRR20292967	B71488	NZ75155	4640	2015	2016-03-08	Grass	Lamb	Grass Lamb	A_16_03
SRR20292966	B71489	NZ84830	4640	2015	2016-03-08	Grass	Lamb	Grass Lamb	A_16_03
SRR20292965	B71490	NZ123980	4640	2015	2016-03-08	Grass	Lamb	Grass Lamb	A_16_03
SRR20292964	B71491	NZ105530	4640	2015	2016-03-08	Grass	Lamb	Grass Lamb	A_16_03
SRR20292963	B71492	NZ103955	4640	2015	2016-03-08	Grass	Lamb	Grass Lamb	A_16_03
SRR20292962	B71493	NZ75830	4640	2015	2016-03-08	Grass	Lamb	Grass Lamb	A_16_03
SRR20292961	B71494	NZ148055	4640	2015	2016-03-08	Grass	Lamb	Grass Lamb	A_16_03
SRR20292959	B71495	NZ169430	4640	2015	2016-03-08	Grass	Lamb	Grass Lamb	A_16_03
SRR20292958	B71496	NZ102605	4640	2015	2016-03-08	Grass	Lamb	Grass Lamb	A_16_03
SRR20292957	B71497	NZ161555	4640	2015	2016-03-08	Grass	Lamb	Grass Lamb	A_16_03
SRR20292956	B71499	NZ70880	4640	2015	2016-03-08	Grass	Lamb	Grass Lamb	A_16_03
SRR20293575	B71500	NZ130730	4640	2015	2016-03-08	Grass	Lamb	Grass Lamb	A_16_03
#N/A	B71501	NZ149180	4640	2015	2016-03-08	Grass	Lamb	Grass Lamb	A_16_03
#N/A	B71502	NZ143555	4640	2015	2016-03-08	Grass	Lamb	Grass Lamb	A_16_03
SRR20293572	B71503	NZ133205	4640	2015	2016-03-08	Grass	Lamb	Grass Lamb	A_16_03
SRR20293571	B71504	NZ115205	4640	2015	2016-03-08	Grass	Lamb	Grass Lamb	A_16_03
SRR20293570	B71505	NZ121505	4640	2015	2016-03-08	Grass	Lamb	Grass Lamb	A_16_03
SRR20293568	B71506	NZ161330	4640	2015	2016-03-08	Grass	Lamb	Grass Lamb	A_16_03
SRR20293567	B71507	NZ153905	4640	2015	2016-03-08	Grass	Lamb	Grass Lamb	A_16_03
SRR20293566	B71508	NZ92255	4640	2015	2016-03-08	Grass	Lamb	Grass Lamb	A_16_03
SRR20293565	B71509	NZ171230	4640	2015	2016-03-08	Grass	Lamb	Grass Lamb	A_16_03
SRR20293564	B71510	NZ142655	4640	2015	2016-03-08	Grass	Lamb	Grass Lamb	A_16_03
SRR20293563	B71511	NZ106430	4640	2015	2016-03-08	Grass	Lamb	Grass Lamb	A_16_03
SRR20293390	B71512	NZ157955	4640	2015	2016-03-08	Grass	Lamb	Grass Lamb	A_16_03
SRR20293389	B71513	NZ111605	4640	2015	2016-03-08	Grass	Lamb	Grass Lamb	A_16_03
SRR20293388	B71514	NZ163920	2638	2015	2016-02-17	Grass	Lamb	Grass Lamb	D_16_02
SRR20293846	B71515	NZ193620	2638	2015	2016-02-17	Grass	Lamb	Grass Lamb	D_16_02
SRR20293844	B71516	NZ158295	2638	2015	2016-02-17	Grass	Lamb	Grass Lamb	D_16_02
SRR20293843	B71517	NZ156720	2638	2015	2016-02-17	Grass	Lamb	Grass Lamb	D_16_02
SRR20293842	B71518	NZ138045	2638	2015	2016-02-17	Grass	Lamb	Grass Lamb	D_16_02
SRR20293841	B71519	NZ201720	2638	2015	2016-02-17	Grass	Lamb	Grass Lamb	D_16_02
SRR20293840	B71520	NZ166845	2638	2015	2016-02-17	Grass	Lamb	Grass Lamb	D_16_02
SRR20293839	B71521	NZ114645	2638	2015	2016-02-17	Grass	Lamb	Grass Lamb	D_16_02
SRR20293838	B71522	NZ147720	2638	2015	2016-02-17	Grass	Lamb	Grass Lamb	D_16_02
SRR20293837	B71523	NZ80895	2638	2015	2016-02-17	Grass	Lamb	Grass Lamb	D_16_02
SRR20293836	B71524	NZ75270	2638	2015	2016-02-17	Grass	Lamb	Grass Lamb	D_16_02
SRR20293835	B71525	NZ64470	2638	2015	2016-02-17	Grass	Lamb	Grass Lamb	D_16_02
SRR20293833	B71526	NZ111945	2638	2015	2016-02-17	Grass	Lamb	Grass Lamb	D_16_02
SRR20293832	B71527	NZ109695	2638	2015	2016-02-17	Grass	Lamb	Grass Lamb	D_16_02
SRR20293831	B71528	NZ136020	2638	2015	2016-02-17	Grass	Lamb	Grass Lamb	D_16_02
SRR20293106	B71529	NZ142545	2638	2015	2016-02-17	Grass	Lamb	Grass Lamb	D_16_02
SRR20293105	B71530	NZ96195	2638	2015	2016-02-17	Grass	Lamb	Grass Lamb	D_16_02
SRR20293104	B71531	NZ131970	2638	2015	2016-02-17	Grass	Lamb	Grass Lamb	D_16_02
SRR20293103	B71532	NZ144570	2638	2015	2016-02-17	Grass	Lamb	Grass Lamb	D_16_02
SRR20293102	B71533	NZ119145	2638	2015	2016-02-17	Grass	Lamb	Grass Lamb	D_16_02
SRR20293101	B71534	NZ192270	2638	2015	2016-02-17	Grass	Lamb	Grass Lamb	D_16_02
SRR20293100	B71535	NZ90795	2638	2015	2016-02-17	Grass	Lamb	Grass Lamb	D_16_02
SRR20293098	B71536	NZ160770	2638	2015	2016-02-17	Grass	Lamb	Grass Lamb	D_16_02
SRR20293097	B71537	NZ122745	2638	2015	2016-02-17	Grass	Lamb	Grass Lamb	D_16_02
SRR20293096	B71538	NZ123195	2638	2015	2016-02-17	Grass	Lamb	Grass Lamb	D_16_02
SRR20293095	B71539	NZ177645	2638	2015	2016-02-17	Grass	Lamb	Grass Lamb	D_16_02
SRR20293094	B71540	NZ117795	2638	2015	2016-02-17	Grass	Lamb	Grass Lamb	D_16_02
SRR20293093	B71541	NZ113520	2638	2015	2016-02-17	Grass	Lamb	Grass Lamb	D_16_02
SRR20293092	B71542	NZ138945	2638	2015	2016-02-17	Grass	Lamb	Grass Lamb	D_16_02
SRR20293091	B71543	NZ101820	2638	2015	2016-02-17	Grass	Lamb	Grass Lamb	D_16_02
SRR20293830	B71544	NZ163695	2638	2015	2016-02-17	Grass	Lamb	Grass Lamb	D_16_02
SRR20293829	B71545	NZ102270	2638	2015	2016-02-17	Grass	Lamb	Grass Lamb	D_16_02
SRR20293827	B71546	NZ102720	2638	2015	2016-02-17	Grass	Lamb	Grass Lamb	D_16_02
SRR20293826	B71547	NZ148170	2638	2015	2016-02-17	Grass	Lamb	Grass Lamb	D_16_02
SRR20293825	B71548	NZ84720	2638	2015	2016-02-17	Grass	Lamb	Grass Lamb	D_16_02
SRR20293824	B71549	NZ171120	2638	2015	2016-02-17	Grass	Lamb	Grass Lamb	D_16_02
SRR20293823	B71550	NZ173595	2638	2015	2016-02-17	Grass	Lamb	Grass Lamb	D_16_02
SRR20293822	B71551	NZ161220	2638	2015	2016-02-17	Grass	Lamb	Grass Lamb	D_16_02
SRR20293821	B71552	NZ82470	2638	2015	2016-02-17	Grass	Lamb	Grass Lamb	D_16_02
SRR20293820	B71553	NZ175170	2638	2015	2016-02-17	Grass	Lamb	Grass Lamb	D_16_02
SRR20293819	B71554	NZ196320	2638	2015	2016-02-17	Grass	Lamb	Grass Lamb	D_16_02
SRR20293818	B71555	NZ91920	2638	2015	2016-02-17	Grass	Lamb	Grass Lamb	D_16_02
SRR20293815	B71556	NZ125220	2638	2015	2016-02-17	Grass	Lamb	Grass Lamb	D_16_02
SRR20292955	B71557	NZ183495	2638	2015	2016-02-17	Grass	Lamb	Grass Lamb	D_16_02
SRR20292954	B71558	NZ201495	2638	2015	2016-02-17	Grass	Lamb	Grass Lamb	D_16_02
SRR20292953	B71559	NZ118470	2638	2015	2016-02-17	Grass	Lamb	Grass Lamb	D_16_02
SRR20292952	B71560	NZ106770	2638	2015	2016-02-17	Grass	Lamb	Grass Lamb	D_16_02
SRR20292951	B71561	NZ127695	2638	2015	2016-02-17	Grass	Lamb	Grass Lamb	D_16_02
SRR20292950	B71562	NZ154470	2638	2015	2016-02-17	Grass	Lamb	Grass Lamb	D_16_02
SRR20292949	B71563	NZ114195	2638	2015	2016-02-17	Grass	Lamb	Grass Lamb	D_16_02
SRR20292948	B71564	NZ128820	2638	2015	2016-02-17	Grass	Lamb	Grass Lamb	D_16_02
SRR20292947	B71565	NZ98895	2638	2015	2016-02-17	Grass	Lamb	Grass Lamb	D_16_02
SRR20292945	B71566	NZ124320	2638	2015	2016-02-17	Grass	Lamb	Grass Lamb	D_16_02
SRR20292944	B71567	NZ119595	2638	2015	2016-02-17	Grass	Lamb	Grass Lamb	D_16_02
SRR20292943	B71568	NZ194520	2638	2015	2016-02-17	Grass	Lamb	Grass Lamb	D_16_02
SRR20292942	B71569	NZ124545	2638	2015	2016-02-17	Grass	Lamb	Grass Lamb	D_16_02
SRR20292941	B71570	NZ126570	2638	2015	2016-02-17	Grass	Lamb	Grass Lamb	D_16_02
SRR20292940	B71571	NZ148395	2638	2015	2016-02-17	Grass	Lamb	Grass Lamb	D_16_02
SRR20293090	B71572	NZ106320	2638	2015	2016-02-17	Grass	Lamb	Grass Lamb	D_16_02
SRR20293089	B71573	NZ190695	2638	2015	2016-02-17	Grass	Lamb	Grass Lamb	D_16_02
SRR20293088	B71574	NZ150195	2638	2015	2016-02-17	Grass	Lamb	Grass Lamb	D_16_02
SRR20293087	B71575	NZ117345	2638	2015	2016-02-17	Grass	Lamb	Grass Lamb	D_16_02
SRR20293085	B71576	NZ155820	2638	2015	2016-02-17	Grass	Lamb	Grass Lamb	D_16_02
SRR20293084	B71577	NZ140745	2638	2015	2016-02-17	Grass	Lamb	Grass Lamb	D_16_02
SRR20293083	B71578	NZ199020	2638	2015	2016-02-17	Grass	Lamb	Grass Lamb	D_16_02
SRR20293082	B71579	NZ109920	2638	2015	2016-02-17	Grass	Lamb	Grass Lamb	D_16_02
SRR20293081	B71580	NZ129270	2638	2015	2016-02-17	Grass	Lamb	Grass Lamb	D_16_02
SRR20293080	B71581	NZ102045	2638	2015	2016-02-17	Grass	Lamb	Grass Lamb	D_16_02
SRR20293079	B71582	NZ144795	2638	2015	2016-02-17	Grass	Lamb	Grass Lamb	D_16_02
SRR20293078	B71583	NZ122295	2638	2015	2016-02-17	Grass	Lamb	Grass Lamb	D_16_02
SRR20293077	B71584	NZ92145	2638	2015	2016-02-17	Grass	Lamb	Grass Lamb	D_16_02
SRR20293076	B71585	NZ149070	2638	2015	2016-02-18	Grass	Lamb	Grass Lamb	D_16_02
SRR20293814	B71586	NZ107670	2638	2015	2016-02-18	Grass	Lamb	Grass Lamb	D_16_02
SRR20293813	B71587	NZ135345	2638	2015	2016-02-18	Grass	Lamb	Grass Lamb	D_16_02
SRR20293812	B71588	NZ104745	2638	2015	2016-02-18	Grass	Lamb	Grass Lamb	D_16_02
SRR20293811	B71589	NZ139620	2638	2015	2016-02-18	Grass	Lamb	Grass Lamb	D_16_02
SRR20293810	B71590	NZ170895	2638	2015	2016-02-18	Grass	Lamb	Grass Lamb	D_16_02
SRR20293809	B71591	NZ109020	2638	2015	2016-02-18	Grass	Lamb	Grass Lamb	D_16_02
SRR20293808	B71592	NZ149295	2638	2015	2016-02-18	Grass	Lamb	Grass Lamb	D_16_02
SRR20293807	B71593	NZ113070	2638	2015	2016-02-18	Grass	Lamb	Grass Lamb	D_16_02
SRR20293806	B71594	NZ77520	2638	2015	2016-02-18	Grass	Lamb	Grass Lamb	D_16_02
SRR20293805	B71595	NZ75720	2638	2015	2016-02-18	Grass	Lamb	Grass Lamb	D_16_02
SRR20293803	B71596	NZ168195	2638	2015	2016-02-18	Grass	Lamb	Grass Lamb	D_16_02
SRR20293802	B71597	NZ97095	2638	2015	2016-02-18	Grass	Lamb	Grass Lamb	D_16_02
SRR20293801	B71598	NZ61545	2638	2015	2016-02-18	Grass	Lamb	Grass Lamb	D_16_02
SRR20293800	B71599	NZ115095	2638	2015	2016-02-18	Grass	Lamb	Grass Lamb	D_16_02
SRR20293799	B71600	NZ195195	2638	2015	2016-02-18	Grass	Lamb	Grass Lamb	D_16_02
SRR20293074	B71601	NZ130845	2638	2015	2016-02-18	Grass	Lamb	Grass Lamb	D_16_02
SRR20293073	B71602	NZ134670	2638	2015	2016-02-18	Grass	Lamb	Grass Lamb	D_16_02
SRR20293072	B71603	NZ165945	2638	2015	2016-02-18	Grass	Lamb	Grass Lamb	D_16_02
SRR20293071	B71604	NZ138495	2638	2015	2016-02-18	Grass	Lamb	Grass Lamb	D_16_02
SRR20293070	B71605	NZ119370	2638	2015	2016-02-18	Grass	Lamb	Grass Lamb	D_16_02
SRR20293068	B71606	NZ187095	2638	2015	2016-02-18	Grass	Lamb	Grass Lamb	D_16_02
SRR20293067	B71607	NZ116670	2638	2015	2016-02-18	Grass	Lamb	Grass Lamb	D_16_02
SRR20293066	B71608	NZ190920	2638	2015	2016-02-18	Grass	Lamb	Grass Lamb	D_16_02
SRR20293065	B71609	NZ197895	2638	2015	2016-02-18	Grass	Lamb	Grass Lamb	D_16_02
SRR20293064	B71610	NZ155145	2638	2015	2016-02-18	Grass	Lamb	Grass Lamb	D_16_02
SRR20293063	B71611	NZ144345	2638	2015	2016-02-18	Grass	Lamb	Grass Lamb	D_16_02
SRR20293062	B71612	NZ95745	2638	2015	2016-02-18	Grass	Lamb	Grass Lamb	D_16_02
SRR20293061	B71613	NZ124095	2638	2015	2016-02-18	Grass	Lamb	Grass Lamb	D_16_02
SRR20293060	B71614	NZ165270	2638	2015	2016-02-18	Grass	Lamb	Grass Lamb	D_16_02
SRR20293059	B71615	NZ65595	2638	2015	2016-02-18	Grass	Lamb	Grass Lamb	D_16_02
SRR20292938	B71616	NZ161895	2638	2015	2016-02-18	Grass	Lamb	Grass Lamb	D_16_02
SRR20292937	B71617	NZ87420	2638	2015	2016-02-18	Grass	Lamb	Grass Lamb	D_16_02
SRR20292936	B71618	NZ134220	2638	2015	2016-02-18	Grass	Lamb	Grass Lamb	D_16_02
SRR20292935	B71619	NZ180345	2638	2015	2016-02-18	Grass	Lamb	Grass Lamb	D_16_02
SRR20292934	B71620	NZ102495	2638	2015	2016-02-18	Grass	Lamb	Grass Lamb	D_16_02
SRR20292933	B71621	NZ112170	2638	2015	2016-02-18	Grass	Lamb	Grass Lamb	D_16_02
SRR20292932	B71622	NZ153120	2638	2015	2016-02-18	Grass	Lamb	Grass Lamb	D_16_02
SRR20292931	B71623	NZ121170	2638	2015	2016-02-18	Grass	Lamb	Grass Lamb	D_16_02
SRR20292930	B71624	NZ200820	2638	2015	2016-02-18	Grass	Lamb	Grass Lamb	D_16_02
SRR20292929	B71625	NZ150870	2638	2015	2016-02-18	Grass	Lamb	Grass Lamb	D_16_02
SRR20292927	B71626	NZ144120	2638	2015	2016-02-18	Grass	Lamb	Grass Lamb	D_16_02
SRR20292926	B71627	NZ140070	2638	2015	2016-02-18	Grass	Lamb	Grass Lamb	D_16_02
SRR20292925	B71628	NZ91020	2638	2015	2016-02-18	Grass	Lamb	Grass Lamb	D_16_02
SRR20292924	B71629	NZ145695	2638	2015	2016-02-18	Grass	Lamb	Grass Lamb	D_16_02
SRR20293058	B71630	NZ175845	2638	2015	2016-02-18	Grass	Lamb	Grass Lamb	D_16_02
SRR20293057	B71631	NZ84495	2638	2015	2016-02-18	Grass	Lamb	Grass Lamb	D_16_02
SRR20293056	B71632	NZ90345	2638	2015	2016-02-18	Grass	Lamb	Grass Lamb	D_16_02
SRR20293055	B71633	NZ153570	2638	2015	2016-02-18	Grass	Lamb	Grass Lamb	D_16_02
SRR20293054	B71634	NZ93495	2638	2015	2016-02-18	Grass	Lamb	Grass Lamb	D_16_02
SRR20293053	B71635	NZ202845	2638	2015	2016-02-18	Grass	Lamb	Grass Lamb	D_16_02
SRR20293051	B71636	NZ157620	2638	2015	2016-02-18	Grass	Lamb	Grass Lamb	D_16_02
SRR20293050	B71637	NZ176070	2638	2015	2016-02-18	Grass	Lamb	Grass Lamb	D_16_02
SRR20293049	B71638	NZ160095	2638	2015	2016-02-18	Grass	Lamb	Grass Lamb	D_16_02
SRR20293048	B71639	NZ192495	2638	2015	2016-02-18	Grass	Lamb	Grass Lamb	D_16_02
SRR20293047	B71640	NZ138720	2638	2015	2016-02-18	Grass	Lamb	Grass Lamb	D_16_02
SRR20293562	B71641	NZ152220	2638	2015	2016-02-18	Grass	Lamb	Grass Lamb	D_16_02
SRR20293561	B71642	NZ167520	2638	2015	2016-02-18	Grass	Lamb	Grass Lamb	D_16_02
SRR20293560	B71643	NZ108345	2638	2015	2016-02-18	Grass	Lamb	Grass Lamb	D_16_02
SRR20293559	B71644	NZ122070	2638	2015	2016-02-18	Grass	Lamb	Grass Lamb	D_16_02
SRR20293558	B71645	NZ141870	2638	2015	2016-02-18	Grass	Lamb	Grass Lamb	D_16_02
SRR20293556	B71646	NZ193845	2638	2015	2016-02-18	Grass	Lamb	Grass Lamb	D_16_02
SRR20293555	B71647	NZ86295	2638	2015	2016-02-18	Grass	Lamb	Grass Lamb	D_16_02
SRR20293554	B71648	NZ188670	2638	2015	2016-02-18	Grass	Lamb	Grass Lamb	D_16_02
SRR20293553	B71649	NZ110595	2638	2015	2016-02-18	Grass	Lamb	Grass Lamb	D_16_02
SRR20293552	B71650	NZ164370	2638	2015	2016-02-18	Grass	Lamb	Grass Lamb	D_16_02
SRR20293551	B71651	NZ122520	2638	2015	2016-02-18	Grass	Lamb	Grass Lamb	D_16_02
SRR20293550	B71652	NZ142770	2638	2015	2016-02-18	Grass	Lamb	Grass Lamb	D_16_02
SRR20293549	B71653	NZ181470	2638	2015	2016-02-18	Grass	Lamb	Grass Lamb	D_16_02
SRR20293548	B71654	NZ102945	2638	2015	2016-02-18	Grass	Lamb	Grass Lamb	D_16_02
SRR20293547	B71655	NZ121620	2638	2015	2016-02-18	Grass	Lamb	Grass Lamb	D_16_02
SRR20293544	B71656	NZ135795	2638	2015	2016-02-18	Grass	Lamb	Grass Lamb	D_16_02
SRR20293543	B71657	NZ160545	2638	2015	2016-02-18	Grass	Lamb	Grass Lamb	D_16_02
SRR20293798	B71658	NZ151095	2638	2015	2016-02-18	Grass	Lamb	Grass Lamb	D_16_02
SRR20293797	B71659	NZ66945	2638	2015	2016-02-18	Grass	Lamb	Grass Lamb	D_16_02
SRR20293796	B71660	NZ160995	2638	2015	2016-02-18	Grass	Lamb	Grass Lamb	D_16_02
SRR20293795	B71661	NZ131520	2638	2015	2016-02-18	Grass	Lamb	Grass Lamb	D_16_02
SRR20293794	B71662	NZ156945	2638	2015	2016-02-18	Grass	Lamb	Grass Lamb	D_16_02
SRR20293793	B71663	NZ105420	2638	2015	2016-02-18	Grass	Lamb	Grass Lamb	D_16_02
SRR20293792	B71664	NZ69420	2638	2015	2016-02-18	Grass	Lamb	Grass Lamb	D_16_02
SRR20293791	B71665	NZ156270	2638	2015	2016-02-18	Grass	Lamb	Grass Lamb	D_16_02
SRR20293789	B71666	NZ191145	2638	2015	2016-02-18	Grass	Lamb	Grass Lamb	D_16_02
SRR20293788	B71667	NZ172470	2638	2015	2016-02-18	Grass	Lamb	Grass Lamb	D_16_02
SRR20293787	B71668	NZ140970	2638	2015	2016-02-18	Grass	Lamb	Grass Lamb	D_16_02
SRR20293786	B72533	NZ90500	2638	2016	2017-03-06	Grass	Lamb	Grass Lamb	B_17_03
SRR20293785	B72534	NZ213636	2638	2016	2017-03-06	Grass	Lamb	Grass Lamb	B_17_03
SRR20293784	B72535	NZ166788	2638	2016	2017-03-06	Grass	Lamb	Grass Lamb	B_17_03
SRR20293783	B72536	NZ146564	2638	2016	2017-03-06	Grass	Lamb	Grass Lamb	B_17_03
SRR20292923	B72537	NZ81284	2638	2016	2017-03-06	Grass	Lamb	Grass Lamb	B_17_03
SRR20292922	B72538	NZ228484	2638	2016	2017-03-06	Grass	Lamb	Grass Lamb	B_17_03
SRR20292921	B72539	NZ213124	2638	2016	2017-03-06	Grass	Lamb	Grass Lamb	B_17_03
SRR20292919	B72540	NZ118148	2638	2016	2017-03-06	Grass	Lamb	Grass Lamb	B_17_03
SRR20292918	B72541	NZ84356	2638	2016	2017-03-06	Grass	Lamb	Grass Lamb	B_17_03
SRR20292917	B72542	NZ236932	2638	2016	2017-03-06	Grass	Lamb	Grass Lamb	B_17_03
SRR20292916	B72543	NZ90756	2638	2016	2017-03-06	Grass	Lamb	Grass Lamb	B_17_03
SRR20292915	B72544	NZ224132	2638	2016	2017-03-06	Grass	Lamb	Grass Lamb	B_17_03
SRR20292914	B72545	NZ126340	2638	2016	2017-03-06	Grass	Lamb	Grass Lamb	B_17_03
SRR20292913	B72546	NZ138628	2638	2016	2017-03-06	Grass	Lamb	Grass Lamb	B_17_03
SRR20292912	B72547	NZ161668	2638	2016	2017-03-06	Grass	Lamb	Grass Lamb	B_17_03
SRR20292911	B72548	NZ221828	2638	2016	2017-03-06	Grass	Lamb	Grass Lamb	B_17_03
SRR20292910	B72549	NZ166532	2638	2016	2017-03-06	Grass	Lamb	Grass Lamb	B_17_03
SRR20292908	B72550	NZ91268	2638	2016	2017-03-06	Grass	Lamb	Grass Lamb	B_17_03
SRR20293542	B72551	NZ96132	2638	2016	2017-03-06	Grass	Lamb	Grass Lamb	B_17_03
SRR20293541	B72552	NZ95620	2638	2016	2017-03-06	Grass	Lamb	Grass Lamb	B_17_03
SRR20293540	B72553	NZ122500	2638	2016	2017-03-06	Grass	Lamb	Grass Lamb	B_17_03
SRR20293539	B72554	NZ74372	2638	2016	2017-03-06	Grass	Lamb	Grass Lamb	B_17_03
SRR20293538	B72555	NZ131204	2638	2016	2017-03-06	Grass	Lamb	Grass Lamb	B_17_03
SRR20293537	B72556	NZ227204	2638	2016	2017-03-06	Grass	Lamb	Grass Lamb	B_17_03
SRR20293536	B72557	NZ193412	2638	2016	2017-03-06	Grass	Lamb	Grass Lamb	B_17_03
SRR20293535	B72558	NZ149380	2638	2016	2017-03-06	Grass	Lamb	Grass Lamb	B_17_03
SRR20293534	B72559	NZ71812	2638	2016	2017-03-06	Grass	Lamb	Grass Lamb	B_17_03
SRR20293532	B72560	NZ103044	2638	2016	2017-03-06	Grass	Lamb	Grass Lamb	B_17_03
SRR20293531	B72561	NZ78980	2638	2016	2017-03-06	Grass	Lamb	Grass Lamb	B_17_03
SRR20293530	B72562	NZ155012	2638	2016	2017-03-06	Grass	Lamb	Grass Lamb	B_17_03
SRR20293529	B72563	NZ173700	2638	2016	2017-03-06	Grass	Lamb	Grass Lamb	B_17_03
SRR20293528	B72564	NZ219268	2638	2016	2017-03-06	Grass	Lamb	Grass Lamb	B_17_03
SRR20293527	B72565	NZ126084	2638	2016	2017-03-06	Grass	Lamb	Grass Lamb	B_17_03
SRR20293387	B72566	NZ68228	2638	2016	2017-03-06	Grass	Lamb	Grass Lamb	B_17_03
SRR20293386	B72567	NZ63876	2638	2016	2017-03-06	Grass	Lamb	Grass Lamb	B_17_03
SRR20293385	B72568	NZ179076	2638	2016	2017-03-06	Grass	Lamb	Grass Lamb	B_17_03
SRR20293384	B72569	NZ158340	2638	2016	2017-03-06	Grass	Lamb	Grass Lamb	B_17_03
SRR20293382	B72570	NZ137604	2638	2016	2017-03-06	Grass	Lamb	Grass Lamb	B_17_03
SRR20293381	B72571	NZ177284	2638	2016	2017-03-06	Grass	Lamb	Grass Lamb	B_17_03
SRR20293380	B72572	NZ106628	2638	2016	2017-03-06	Grass	Lamb	Grass Lamb	B_17_03
SRR20293379	B72573	NZ227972	2638	2016	2017-03-06	Grass	Lamb	Grass Lamb	B_17_03
SRR20293378	B72574	NZ68740	2638	2016	2017-03-06	Grass	Lamb	Grass Lamb	B_17_03
SRR20293377	B72575	NZ222852	2638	2016	2017-03-06	Grass	Lamb	Grass Lamb	B_17_03
SRR20293376	B72576	NZ80772	2638	2016	2017-03-06	Grass	Lamb	Grass Lamb	B_17_03
SRR20293375	B72577	NZ157828	2638	2016	2017-03-06	Grass	Lamb	Grass Lamb	B_17_03
SRR20293374	B72578	NZ75652	2638	2016	2017-03-06	Grass	Lamb	Grass Lamb	B_17_03
SRR20293373	B72579	NZ113028	2638	2016	2017-03-06	Grass	Lamb	Grass Lamb	B_17_03
SRR20293526	B72580	NZ110980	2638	2016	2017-03-06	Grass	Lamb	Grass Lamb	B_17_03
SRR20293525	B72581	NZ214404	2638	2016	2017-03-06	Grass	Lamb	Grass Lamb	B_17_03
SRR20293524	B72582	NZ142468	2638	2016	2017-03-06	Grass	Lamb	Grass Lamb	B_17_03
SRR20293523	B72583	NZ212868	2638	2016	2017-03-06	Grass	Lamb	Grass Lamb	B_17_03
SRR20293522	B72584	NZ132996	2638	2016	2017-03-06	Grass	Lamb	Grass Lamb	B_17_03
SRR20293521	B72585	NZ73860	2638	2016	2017-03-06	Grass	Lamb	Grass Lamb	B_17_03
SRR20293520	B72586	NZ198532	2638	2016	2017-03-06	Grass	Lamb	Grass Lamb	B_17_03
SRR20293519	B72587	NZ68996	2638	2016	2017-03-06	Grass	Lamb	Grass Lamb	B_17_03
SRR20293518	B72588	NZ87684	2638	2016	2017-03-06	Grass	Lamb	Grass Lamb	B_17_03
SRR20293517	B72589	NZ73348	2638	2016	2017-03-06	Grass	Lamb	Grass Lamb	B_17_03
SRR20293515	B72590	NZ80004	2638	2016	2017-03-06	Grass	Lamb	Grass Lamb	B_17_03
SRR20293514	B72591	NZ149124	2638	2016	2017-03-06	Grass	Lamb	Grass Lamb	B_17_03
SRR20293513	B72592	NZ240004	2638	2016	2017-03-06	Grass	Lamb	Grass Lamb	B_17_03
SRR20293512	B72593	NZ118660	2638	2016	2017-03-06	Grass	Lamb	Grass Lamb	B_17_03
SRR20293511	B72594	NZ80516	2638	2016	2017-03-06	Grass	Lamb	Grass Lamb	B_17_03
SRR20293510	B72595	NZ228996	2638	2016	2017-03-06	Grass	Lamb	Grass Lamb	B_17_03
SRR20293509	B72596	NZ193924	2638	2016	2017-03-06	Grass	Lamb	Grass Lamb	B_17_03
SRR20293508	B72598	NZ185220	2638	2016	2017-03-06	Grass	Lamb	Grass Lamb	B_17_03
SRR20293507	B72599	NZ224388	2638	2016	2017-03-06	Grass	Lamb	Grass Lamb	B_17_03
SRR20293506	B72600	NZ92804	2638	2016	2017-03-06	Grass	Lamb	Grass Lamb	B_17_03
SRR20293504	B72601	NZ65156	2638	2016	2017-03-06	Grass	Lamb	Grass Lamb	B_17_03
SRR20293503	B72602	NZ228740	2638	2016	2017-03-06	Grass	Lamb	Grass Lamb	B_17_03
SRR20293502	B72603	NZ131972	2638	2016	2017-03-06	Grass	Lamb	Grass Lamb	B_17_03
SRR20293501	B72604	NZ117124	2638	2016	2017-03-06	Grass	Lamb	Grass Lamb	B_17_03
SRR20293500	B72605	NZ167044	2638	2016	2017-03-06	Grass	Lamb	Grass Lamb	B_17_03
SRR20293499	B72606	NZ97924	2638	2016	2017-03-06	Grass	Lamb	Grass Lamb	B_17_03
SRR20293498	B72607	NZ88708	2638	2016	2017-03-06	Grass	Lamb	Grass Lamb	B_17_03
SRR20293497	B72608	NZ191364	2638	2016	2017-03-06	Grass	Lamb	Grass Lamb	B_17_03
SRR20293496	B72609	NZ171396	2638	2016	2017-03-06	Grass	Lamb	Grass Lamb	B_17_03
SRR20293495	B72610	NZ209028	2638	2016	2017-03-06	Grass	Lamb	Grass Lamb	B_17_03
SRR20293493	B72611	NZ160132	2638	2016	2017-03-06	Grass	Lamb	Grass Lamb	B_17_03
SRR20293492	B72612	NZ99972	2638	2016	2017-03-06	Grass	Lamb	Grass Lamb	B_17_03
SRR20293491	B72613	NZ237700	2638	2016	2017-03-06	Grass	Lamb	Grass Lamb	B_17_03
SRR20293490	B72614	NZ208772	2638	2016	2017-03-06	Grass	Lamb	Grass Lamb	B_17_03
SRR20293489	B72615	NZ134788	2638	2016	2017-03-06	Grass	Lamb	Grass Lamb	B_17_03
SRR20293488	B72616	NZ220804	2638	2016	2017-03-06	Grass	Lamb	Grass Lamb	B_17_03
SRR20293487	B72617	NZ61316	2638	2016	2017-03-07	Grass	Lamb	Grass Lamb	B_17_03
SRR20293486	B72618	NZ125316	2638	2016	2017-03-07	Grass	Lamb	Grass Lamb	B_17_03
SRR20293485	B72619	NZ93828	2638	2016	2017-03-07	Grass	Lamb	Grass Lamb	B_17_03
SRR20293484	B72620	NZ71300	2638	2016	2017-03-07	Grass	Lamb	Grass Lamb	B_17_03
SRR20293481	B72621	NZ237444	2638	2016	2017-03-07	Grass	Lamb	Grass Lamb	B_17_03
SRR20293480	B72622	NZ193156	2638	2016	2017-03-07	Grass	Lamb	Grass Lamb	B_17_03
SRR20293479	B72623	NZ136068	2638	2016	2017-03-07	Grass	Lamb	Grass Lamb	B_17_03
SRR20292907	B72624	NZ61828	2638	2016	2017-03-07	Grass	Lamb	Grass Lamb	B_17_03
SRR20292906	B72625	NZ65924	2638	2016	2017-03-07	Grass	Lamb	Grass Lamb	B_17_03
SRR20292905	B72626	NZ206724	2638	2016	2017-03-07	Grass	Lamb	Grass Lamb	B_17_03
SRR20292904	B72627	NZ65668	2638	2016	2017-03-07	Grass	Lamb	Grass Lamb	B_17_03
SRR20292903	B72630	NZ120964	2638	2016	2017-03-07	Grass	Lamb	Grass Lamb	B_17_03
SRR20292902	B72631	NZ72068	2638	2016	2017-03-07	Grass	Lamb	Grass Lamb	B_17_03
SRR20292901	B72632	NZ181636	2638	2016	2017-03-07	Grass	Lamb	Grass Lamb	B_17_03
SRR20292899	B72633	NZ182916	2638	2016	2017-03-07	Grass	Lamb	Grass Lamb	B_17_03
SRR20292898	B72634	NZ139652	2638	2016	2017-03-07	Grass	Lamb	Grass Lamb	B_17_03
SRR20292897	B72635	NZ206980	2638	2016	2017-03-07	Grass	Lamb	Grass Lamb	B_17_03
SRR20292896	B72637	NZ200068	2638	2016	2017-03-07	Grass	Lamb	Grass Lamb	B_17_03
SRR20292895	B72638	NZ151428	2638	2016	2017-03-07	Grass	Lamb	Grass Lamb	B_17_03
SRR20292894	B72639	NZ152196	2638	2016	2017-03-07	Grass	Lamb	Grass Lamb	B_17_03
SRR20292893	B72640	NZ210052	2638	2016	2017-03-07	Grass	Lamb	Grass Lamb	B_17_03
SRR20292892	B72641	NZ140676	2638	2016	2017-03-07	Grass	Lamb	Grass Lamb	B_17_03
SRR20293371	B72642	NZ183940	2638	2016	2017-03-07	Grass	Lamb	Grass Lamb	B_17_03
SRR20293370	B72643	NZ204420	2638	2016	2017-03-07	Grass	Lamb	Grass Lamb	B_17_03
SRR20293368	B72644	NZ232068	2638	2016	2017-03-07	Grass	Lamb	Grass Lamb	B_17_03
SRR20293367	B72645	NZ155524	2638	2016	2017-03-07	Grass	Lamb	Grass Lamb	B_17_03
SRR20293366	B72646	NZ207236	2638	2016	2017-03-07	Grass	Lamb	Grass Lamb	B_17_03
SRR20293365	B72647	NZ115588	2638	2016	2017-03-07	Grass	Lamb	Grass Lamb	B_17_03
SRR20293364	B72648	NZ160644	2638	2016	2017-03-07	Grass	Lamb	Grass Lamb	B_17_03
SRR20293363	B72649	NZ204164	2638	2016	2017-03-07	Grass	Lamb	Grass Lamb	B_17_03
SRR20293362	B72650	NZ67460	2638	2016	2017-03-07	Grass	Lamb	Grass Lamb	B_17_03
SRR20293361	B72651	NZ223620	2638	2016	2017-03-07	Grass	Lamb	Grass Lamb	B_17_03
SRR20293360	B72652	NZ67972	2638	2016	2017-03-07	Grass	Lamb	Grass Lamb	B_17_03
SRR20293359	B72653	NZ223876	2638	2016	2017-03-07	Grass	Lamb	Grass Lamb	B_17_03
SRR20293357	B72654	NZ180868	2638	2016	2017-03-07	Grass	Lamb	Grass Lamb	B_17_03
SRR20293356	B72655	NZ199300	2638	2016	2017-03-07	Grass	Lamb	Grass Lamb	B_17_03
SRR20292891	B72656	NZ223364	2638	2016	2017-03-07	Grass	Lamb	Grass Lamb	B_17_03
SRR20292890	B72657	NZ150916	2638	2016	2017-03-07	Grass	Lamb	Grass Lamb	B_17_03
SRR20292889	B72658	NZ140164	2638	2016	2017-03-07	Grass	Lamb	Grass Lamb	B_17_03
SRR20292888	B72659	NZ136324	2638	2016	2017-03-07	Grass	Lamb	Grass Lamb	B_17_03
SRR20292887	B72660	NZ164740	2638	2016	2017-03-07	Grass	Lamb	Grass Lamb	B_17_03
SRR20292886	B72661	NZ127108	2638	2016	2017-03-07	Grass	Lamb	Grass Lamb	B_17_03
SRR20292885	B72662	NZ209284	2638	2016	2017-03-07	Grass	Lamb	Grass Lamb	B_17_03
SRR20292884	B72663	NZ100228	2638	2016	2017-03-07	Grass	Lamb	Grass Lamb	B_17_03
SRR20292882	B72664	NZ213892	2638	2016	2017-03-07	Grass	Lamb	Grass Lamb	B_17_03
SRR20292881	B72665	NZ62084	2638	2016	2017-03-07	Grass	Lamb	Grass Lamb	B_17_03
SRR20292880	B72666	NZ175236	2638	2016	2017-03-07	Grass	Lamb	Grass Lamb	B_17_03
SRR20292879	B72667	NZ108164	2638	2016	2017-03-07	Grass	Lamb	Grass Lamb	B_17_03
SRR20292878	B72668	NZ64132	2638	2016	2017-03-07	Grass	Lamb	Grass Lamb	B_17_03
SRR20292877	B72669	NZ75396	2638	2016	2017-03-07	Grass	Lamb	Grass Lamb	B_17_03
SRR20292876	B72670	NZ120196	2638	2016	2017-03-07	Grass	Lamb	Grass Lamb	B_17_03
SRR20293782	B72671	NZ62340	2638	2016	2017-03-07	Grass	Lamb	Grass Lamb	B_17_03
SRR20293781	B72672	NZ130948	2638	2016	2017-03-07	Grass	Lamb	Grass Lamb	B_17_03
SRR20293780	B72673	NZ225156	2638	2016	2017-03-07	Grass	Lamb	Grass Lamb	B_17_03
SRR20293778	B72674	NZ109956	2638	2016	2017-03-07	Grass	Lamb	Grass Lamb	B_17_03
SRR20293777	B72675	NZ163972	2638	2016	2017-03-07	Grass	Lamb	Grass Lamb	B_17_03
SRR20293776	B72676	NZ197764	2638	2016	2017-03-07	Grass	Lamb	Grass Lamb	B_17_03
SRR20293775	B72677	NZ232836	2638	2016	2017-03-07	Grass	Lamb	Grass Lamb	B_17_03
SRR20293774	B72678	NZ141700	2638	2016	2017-03-07	Grass	Lamb	Grass Lamb	B_17_03
SRR20293773	B72679	NZ74116	2638	2016	2017-03-07	Grass	Lamb	Grass Lamb	B_17_03
SRR20293772	B72680	NZ174724	2638	2016	2017-03-07	Grass	Lamb	Grass Lamb	B_17_03
SRR20293771	B72681	NZ124292	2638	2016	2017-03-07	Grass	Lamb	Grass Lamb	B_17_03
SRR20293770	B72682	NZ98436	2638	2016	2017-03-07	Grass	Lamb	Grass Lamb	B_17_03
SRR20293769	B72683	NZ130436	2638	2016	2017-03-07	Grass	Lamb	Grass Lamb	B_17_03
SRR20293767	B72684	NZ61572	2638	2016	2017-03-07	Grass	Lamb	Grass Lamb	B_17_03
SRR20293355	B72685	NZ201860	2638	2016	2017-03-07	Grass	Lamb	Grass Lamb	B_17_03
SRR20293354	B72686	NZ140420	2638	2016	2017-03-07	Grass	Lamb	Grass Lamb	B_17_03
SRR20293353	B72687	NZ131716	2638	2016	2017-03-07	Grass	Lamb	Grass Lamb	B_17_03
SRR20293352	B72688	NZ113540	2638	2016	2017-03-07	Grass	Lamb	Grass Lamb	B_17_03
SRR20293351	B72689	NZ230532	2638	2016	2017-03-07	Grass	Lamb	Grass Lamb	B_17_03
SRR20293350	B72690	NZ119940	2638	2016	2017-03-07	Grass	Lamb	Grass Lamb	B_17_03
SRR20293349	B72691	NZ216196	2638	2016	2017-03-07	Grass	Lamb	Grass Lamb	B_17_03
SRR20293348	B72692	NZ111748	2638	2016	2017-03-07	Grass	Lamb	Grass Lamb	B_17_03
SRR20293347	B72693	NZ218756	2638	2016	2017-03-07	Grass	Lamb	Grass Lamb	B_17_03
SRR20293345	B72694	NZ148612	2638	2016	2017-03-07	Grass	Lamb	Grass Lamb	B_17_03
SRR20293344	B72695	NZ161412	2638	2016	2017-03-07	Grass	Lamb	Grass Lamb	B_17_03
SRR20293343	B72696	NZ95364	2638	2016	2017-03-07	Grass	Lamb	Grass Lamb	B_17_03
SRR20293342	B73201	NZ157854	4640	2016	2017-02-28	Grass	Lamb	Grass Lamb	A_17_02
SRR20293341	B73202	NZ137374	4640	2016	2017-02-28	Grass	Lamb	Grass Lamb	A_17_02
SRR20293340	B73203	NZ179358	4640	2016	2017-02-28	Grass	Lamb	Grass Lamb	A_17_02
SRR20293766	B73205	NZ128926	4640	2016	2017-02-28	Grass	Lamb	Grass Lamb	A_17_02
SRR20293765	B73206	NZ125342	4640	2016	2017-02-28	Grass	Lamb	Grass Lamb	A_17_02
SRR20293764	B73207	NZ156830	4640	2016	2017-02-28	Grass	Lamb	Grass Lamb	A_17_02
SRR20293763	B73208	NZ91550	4640	2016	2017-02-28	Grass	Lamb	Grass Lamb	A_17_02
SRR20293761	B73209	NZ167070	4640	2016	2017-02-28	Grass	Lamb	Grass Lamb	A_17_02
SRR20293760	B73210	NZ158110	4640	2016	2017-02-28	Grass	Lamb	Grass Lamb	A_17_02
SRR20293759	B73211	NZ149150	4640	2016	2017-02-28	Grass	Lamb	Grass Lamb	A_17_02
SRR20293758	B73212	NZ173982	4640	2016	2017-02-28	Grass	Lamb	Grass Lamb	A_17_02
SRR20293757	B73213	NZ140446	4640	2016	2017-02-28	Grass	Lamb	Grass Lamb	A_17_02
SRR20293756	B73214	NZ146078	4640	2016	2017-02-28	Grass	Lamb	Grass Lamb	A_17_02
SRR20293755	B73215	NZ138910	4640	2016	2017-02-28	Grass	Lamb	Grass Lamb	A_17_02
SRR20293754	B73216	NZ79006	4640	2016	2017-02-28	Grass	Lamb	Grass Lamb	A_17_02
SRR20293753	B73217	NZ132510	4640	2016	2017-02-28	Grass	Lamb	Grass Lamb	A_17_02
SRR20293752	B73218	NZ147870	4640	2016	2017-02-28	Grass	Lamb	Grass Lamb	A_17_02
SRR20293339	B73219	NZ139934	4640	2016	2017-02-28	Grass	Lamb	Grass Lamb	A_17_02
SRR20293338	B73220	NZ105886	4640	2016	2017-02-28	Grass	Lamb	Grass Lamb	A_17_02
SRR20293337	B73221	NZ161950	4640	2016	2017-02-28	Grass	Lamb	Grass Lamb	A_17_02
SRR20293336	B73222	NZ153246	4640	2016	2017-02-28	Grass	Lamb	Grass Lamb	A_17_02
SRR20293335	B73223	NZ173726	4640	2016	2017-02-28	Grass	Lamb	Grass Lamb	A_17_02
SRR20293334	B73224	NZ143518	4640	2016	2017-02-28	Grass	Lamb	Grass Lamb	A_17_02
SRR20293333	B73225	NZ87966	4640	2016	2017-02-28	Grass	Lamb	Grass Lamb	A_17_02
SRR20293332	B73226	NZ81310	4640	2016	2017-02-28	Grass	Lamb	Grass Lamb	A_17_02
SRR20293331	B73227	NZ87198	4640	2016	2017-02-28	Grass	Lamb	Grass Lamb	A_17_02
SRR20293330	B73228	NZ146334	4640	2016	2017-02-28	Grass	Lamb	Grass Lamb	A_17_02
SRR20293327	B73229	NZ123038	4640	2016	2017-02-28	Grass	Lamb	Grass Lamb	A_17_02
SRR20293326	B73230	NZ145310	4640	2016	2017-02-28	Grass	Lamb	Grass Lamb	A_17_02
SRR20293325	B73231	NZ152990	4640	2016	2017-02-28	Grass	Lamb	Grass Lamb	A_17_02
SRR20293324	B73232	NZ93342	4640	2016	2017-02-28	Grass	Lamb	Grass Lamb	A_17_02
SRR20292875	B73233	NZ148126	4640	2016	2017-02-28	Grass	Lamb	Grass Lamb	A_17_02
SRR20293734	B73234	NZ180382	4640	2016	2017-02-28	Grass	Lamb	Grass Lamb	A_17_02
SRR20293733	B73235	NZ115358	4640	2016	2017-02-28	Grass	Lamb	Grass Lamb	A_17_02
SRR20293732	B73236	NZ96414	4640	2016	2017-02-28	Grass	Lamb	Grass Lamb	A_17_02
SRR20293731	B73237	NZ172190	4640	2016	2017-02-28	Grass	Lamb	Grass Lamb	A_17_02
SRR20293730	B73238	NZ174494	4640	2016	2017-02-28	Grass	Lamb	Grass Lamb	A_17_02
SRR20293728	B73239	NZ186782	4640	2016	2017-02-28	Grass	Lamb	Grass Lamb	A_17_02
SRR20293727	B73240	NZ128670	4640	2016	2017-02-28	Grass	Lamb	Grass Lamb	A_17_02
SRR20293726	B73241	NZ107422	4640	2016	2017-02-28	Grass	Lamb	Grass Lamb	A_17_02
SRR20293725	B73242	NZ171422	4640	2016	2017-02-28	Grass	Lamb	Grass Lamb	A_17_02
SRR20293724	B73243	NZ106398	4640	2016	2017-02-28	Grass	Lamb	Grass Lamb	A_17_02
SRR20293723	B73244	NZ124830	4640	2016	2017-02-28	Grass	Lamb	Grass Lamb	A_17_02
SRR20293722	B73245	NZ144030	4640	2016	2017-02-28	Grass	Lamb	Grass Lamb	A_17_02
SRR20293721	B73246	NZ158366	4640	2016	2017-02-28	Grass	Lamb	Grass Lamb	A_17_02
SRR20293720	B73247	NZ86942	4640	2016	2017-02-28	Grass	Lamb	Grass Lamb	A_17_02
SRR20293750	B73248	NZ151710	4640	2016	2017-02-28	Grass	Lamb	Grass Lamb	A_17_02
SRR20293748	B73249	NZ72606	4640	2016	2017-02-28	Grass	Lamb	Grass Lamb	A_17_02
SRR20293747	B73250	NZ150942	4640	2016	2017-02-28	Grass	Lamb	Grass Lamb	A_17_02
SRR20293746	B73251	NZ129182	4640	2016	2017-02-28	Grass	Lamb	Grass Lamb	A_17_02
SRR20293745	B73252	NZ82334	4640	2016	2017-02-28	Grass	Lamb	Grass Lamb	A_17_02
SRR20293744	B73253	NZ113310	4640	2016	2017-02-28	Grass	Lamb	Grass Lamb	A_17_02
SRR20293743	B73254	NZ122014	4640	2016	2017-02-28	Grass	Lamb	Grass Lamb	A_17_02
SRR20293742	B73255	NZ74910	4640	2016	2017-02-28	Grass	Lamb	Grass Lamb	A_17_02
SRR20293741	B73256	NZ129438	4640	2016	2017-02-28	Grass	Lamb	Grass Lamb	A_17_02
SRR20293740	B73257	NZ148382	4640	2016	2017-02-28	Grass	Lamb	Grass Lamb	A_17_02
SRR20293739	B73258	NZ168350	4640	2016	2017-02-28	Grass	Lamb	Grass Lamb	A_17_02
SRR20293737	B73259	NZ171934	4640	2016	2017-02-28	Grass	Lamb	Grass Lamb	A_17_02
SRR20293736	B73260	NZ128414	4640	2016	2017-02-28	Grass	Lamb	Grass Lamb	A_17_02
SRR20293735	B73261	NZ176286	4640	2016	2017-02-28	Grass	Lamb	Grass Lamb	A_17_02
SRR20293323	B73262	NZ77214	4640	2016	2017-02-28	Grass	Lamb	Grass Lamb	A_17_02
SRR20293322	B73263	NZ96158	4640	2016	2017-02-28	Grass	Lamb	Grass Lamb	A_17_02
SRR20293321	B73264	NZ85150	4640	2016	2017-02-28	Grass	Lamb	Grass Lamb	A_17_02
SRR20293320	B73265	NZ177054	4640	2016	2017-02-28	Grass	Lamb	Grass Lamb	A_17_02
SRR20293319	B73266	NZ125598	4640	2016	2017-02-28	Grass	Lamb	Grass Lamb	A_17_02
SRR20293318	B73267	NZ95134	4640	2016	2017-02-28	Grass	Lamb	Grass Lamb	A_17_02
SRR20293317	B73268	NZ151198	4640	2016	2017-02-28	Grass	Lamb	Grass Lamb	A_17_02
SRR20293315	B73269	NZ100510	4640	2016	2017-02-28	Grass	Lamb	Grass Lamb	A_17_02
SRR20293314	B73270	NZ171166	4640	2016	2017-02-28	Grass	Lamb	Grass Lamb	A_17_02
SRR20293313	B73271	NZ77726	4640	2016	2017-02-28	Grass	Lamb	Grass Lamb	A_17_02
SRR20293312	B73272	NZ134558	4640	2016	2017-02-28	Grass	Lamb	Grass Lamb	A_17_02
SRR20293311	B73273	NZ98974	4640	2016	2017-02-28	Grass	Lamb	Grass Lamb	A_17_02
SRR20293310	B73275	NZ171678	4640	2016	2017-02-28	Grass	Lamb	Grass Lamb	A_17_02
SRR20293309	B73276	NZ116126	4640	2016	2017-02-28	Grass	Lamb	Grass Lamb	A_17_02
SRR20293308	B73277	NZ79774	4640	2016	2017-02-28	Grass	Lamb	Grass Lamb	A_17_02
SRR20293307	B73278	NZ170654	4640	2016	2017-02-28	Grass	Lamb	Grass Lamb	A_17_02
SRR20293306	B73279	NZ84638	4640	2016	2017-02-28	Grass	Lamb	Grass Lamb	A_17_02
SRR20293304	B73280	NZ134814	4640	2016	2017-02-28	Grass	Lamb	Grass Lamb	A_17_02
SRR20293303	B73281	NZ119966	4640	2016	2017-02-28	Grass	Lamb	Grass Lamb	A_17_02
SRR20293302	B73282	NZ178078	4640	2016	2017-02-28	Grass	Lamb	Grass Lamb	A_17_02
SRR20293301	B73283	NZ155038	4640	2016	2017-02-28	Grass	Lamb	Grass Lamb	A_17_02
SRR20293300	B73284	NZ92574	4640	2016	2017-02-28	Grass	Lamb	Grass Lamb	A_17_02
SRR20293299	B73285	NZ89758	4640	2016	2017-03-01	Grass	Lamb	Grass Lamb	A_17_02
SRR20293298	B73286	NZ93598	4640	2016	2017-03-01	Grass	Lamb	Grass Lamb	A_17_02
SRR20293297	B73287	NZ86686	4640	2016	2017-03-01	Grass	Lamb	Grass Lamb	A_17_02
SRR20293296	B73288	NZ106142	4640	2016	2017-03-01	Grass	Lamb	Grass Lamb	A_17_02
SRR20293295	B73289	NZ162974	4640	2016	2017-03-01	Grass	Lamb	Grass Lamb	A_17_02
SRR20293293	B73290	NZ108190	4640	2016	2017-03-01	Grass	Lamb	Grass Lamb	A_17_02
SRR20293292	B73291	NZ75422	4640	2016	2017-03-01	Grass	Lamb	Grass Lamb	A_17_02
SRR20293291	B73292	NZ88734	4640	2016	2017-03-01	Grass	Lamb	Grass Lamb	A_17_02
SRR20293290	B73293	NZ178846	4640	2016	2017-03-01	Grass	Lamb	Grass Lamb	A_17_02
SRR20293289	B73294	NZ108702	4640	2016	2017-03-01	Grass	Lamb	Grass Lamb	A_17_02
SRR20293288	B73295	NZ166814	4640	2016	2017-03-01	Grass	Lamb	Grass Lamb	A_17_02
SRR20293287	B73296	NZ75678	4640	2016	2017-03-01	Grass	Lamb	Grass Lamb	A_17_02
SRR20293286	B73297	NZ105374	4640	2016	2017-03-01	Grass	Lamb	Grass Lamb	A_17_02
SRR20293285	B73298	NZ97438	4640	2016	2017-03-01	Grass	Lamb	Grass Lamb	A_17_02
SRR20293284	B73299	NZ112798	4640	2016	2017-03-01	Grass	Lamb	Grass Lamb	A_17_02
SRR20293282	B73300	NZ93854	4640	2016	2017-03-01	Grass	Lamb	Grass Lamb	A_17_02
SRR20293281	B73301	NZ73118	4640	2016	2017-03-01	Grass	Lamb	Grass Lamb	A_17_02
SRR20293280	B73302	NZ175518	4640	2016	2017-03-01	Grass	Lamb	Grass Lamb	A_17_02
SRR20293279	B73303	NZ131998	4640	2016	2017-03-01	Grass	Lamb	Grass Lamb	A_17_02
SRR20293278	B73304	NZ103838	4640	2016	2017-03-01	Grass	Lamb	Grass Lamb	A_17_02
SRR20293277	B73305	NZ72350	4640	2016	2017-03-01	Grass	Lamb	Grass Lamb	A_17_02
SRR20293276	B73306	NZ99230	4640	2016	2017-03-01	Grass	Lamb	Grass Lamb	A_17_02
SRR20293719	B73307	NZ130718	4640	2016	2017-03-01	Grass	Lamb	Grass Lamb	A_17_02
SRR20293718	B73308	NZ166046	4640	2016	2017-03-01	Grass	Lamb	Grass Lamb	A_17_02
SRR20293717	B73309	NZ90526	4640	2016	2017-03-01	Grass	Lamb	Grass Lamb	A_17_02
SRR20293715	B73310	NZ92062	4640	2016	2017-03-01	Grass	Lamb	Grass Lamb	A_17_02
SRR20293714	B73311	NZ137630	4640	2016	2017-03-01	Grass	Lamb	Grass Lamb	A_17_02
SRR20293713	B73312	NZ151966	4640	2016	2017-03-01	Grass	Lamb	Grass Lamb	A_17_02
SRR20293712	B73313	NZ105118	4640	2016	2017-03-01	Grass	Lamb	Grass Lamb	A_17_02
SRR20293711	B73315	NZ145566	4640	2016	2017-03-01	Grass	Lamb	Grass Lamb	A_17_02
SRR20293710	B73316	NZ135326	4640	2016	2017-03-01	Grass	Lamb	Grass Lamb	A_17_02
SRR20293709	B73317	NZ176542	4640	2016	2017-03-01	Grass	Lamb	Grass Lamb	A_17_02
SRR20293708	B73318	NZ135070	4640	2016	2017-03-01	Grass	Lamb	Grass Lamb	A_17_02
SRR20293707	B73319	NZ95902	4640	2016	2017-03-01	Grass	Lamb	Grass Lamb	A_17_02
SRR20293706	B73320	NZ156574	4640	2016	2017-03-01	Grass	Lamb	Grass Lamb	A_17_02
SRR20293704	B73321	NZ141726	4640	2016	2017-03-01	Grass	Lamb	Grass Lamb	A_17_02
SRR20293703	B73322	NZ88990	4640	2016	2017-03-01	Grass	Lamb	Grass Lamb	A_17_02
SRR20293702	B73323	NZ169374	4640	2016	2017-03-01	Grass	Lamb	Grass Lamb	A_17_02
SRR20293701	B73324	NZ77982	4640	2016	2017-03-01	Grass	Lamb	Grass Lamb	A_17_02
SRR20293700	B73325	NZ101790	4640	2016	2017-03-01	Grass	Lamb	Grass Lamb	A_17_02
SRR20293699	B73326	NZ127902	4640	2016	2017-03-01	Grass	Lamb	Grass Lamb	A_17_02
SRR20293698	B73327	NZ118430	4640	2016	2017-03-01	Grass	Lamb	Grass Lamb	A_17_02
SRR20293697	B73328	NZ141470	4640	2016	2017-03-01	Grass	Lamb	Grass Lamb	A_17_02
SRR20293696	B73329	NZ136606	4640	2016	2017-03-01	Grass	Lamb	Grass Lamb	A_17_02
SRR20293695	B73330	NZ84894	4640	2016	2017-03-01	Grass	Lamb	Grass Lamb	A_17_02
SRR20293692	B73331	NZ131230	4640	2016	2017-03-01	Grass	Lamb	Grass Lamb	A_17_02
SRR20293691	B73332	NZ109214	4640	2016	2017-03-01	Grass	Lamb	Grass Lamb	A_17_02
SRR20293690	B73333	NZ139422	4640	2016	2017-03-01	Grass	Lamb	Grass Lamb	A_17_02
SRR20293689	B73334	NZ176798	4640	2016	2017-03-01	Grass	Lamb	Grass Lamb	A_17_02
SRR20293688	B73335	NZ120478	4640	2016	2017-03-01	Grass	Lamb	Grass Lamb	A_17_02
SRR20293687	B73336	NZ127646	4640	2016	2017-03-01	Grass	Lamb	Grass Lamb	A_17_02
SRR20293686	B73337	NZ83614	4640	2016	2017-03-01	Grass	Lamb	Grass Lamb	A_17_02
SRR20293685	B73338	NZ110494	4640	2016	2017-03-01	Grass	Lamb	Grass Lamb	A_17_02
SRR20293684	B73339	NZ142494	4640	2016	2017-03-01	Grass	Lamb	Grass Lamb	A_17_02
SRR20293683	B73340	NZ156062	4640	2016	2017-03-01	Grass	Lamb	Grass Lamb	A_17_02
SRR20293681	B73341	NZ123806	4640	2016	2017-03-01	Grass	Lamb	Grass Lamb	A_17_02
SRR20293680	B73342	NZ143006	4640	2016	2017-03-01	Grass	Lamb	Grass Lamb	A_17_02
SRR20293679	B73343	NZ182686	4640	2016	2017-03-01	Grass	Lamb	Grass Lamb	A_17_02
SRR20293678	B73344	NZ107166	4640	2016	2017-03-01	Grass	Lamb	Grass Lamb	A_17_02
SRR20293677	B73345	NZ115614	4640	2016	2017-03-01	Grass	Lamb	Grass Lamb	A_17_02
SRR20293676	B73346	NZ181662	4640	2016	2017-03-01	Grass	Lamb	Grass Lamb	A_17_02
SRR20293675	B73347	NZ85662	4640	2016	2017-03-01	Grass	Lamb	Grass Lamb	A_17_02
SRR20293674	B73348	NZ161438	4640	2016	2017-03-01	Grass	Lamb	Grass Lamb	A_17_02
[truncated: 1,141 more rows]

## Sheet: Table S1b - Animals
Additional file 1 Table S1b
Animal	Grass Lamb Sample	Grass Adult Sample	Lucerne Lamb Sample	Total Samples
NZ100124	1	1	1	3
NZ100130	1	1	1	3
NZ100228	1	1	1	3
NZ100355	1	1	1	3
NZ100510	1	1	1	3
NZ100805	1	1	1	3
NZ100894	1			1
NZ101090	1	1	1	3
NZ101104	1			1
NZ101255	1	1	1	3
NZ101300		1	1	2
NZ101496		1	1	2
NZ101790	1	1	1	3
NZ101820	1	1	1	3
NZ102045	1	1	1	3
NZ102084		1	1	2
NZ102270	1	1	1	3
NZ102462	1	1	1	3
NZ102495	1	1	1	3
NZ102605	1	1	1	3
NZ102720	1	1	1	3
NZ102868	1	1	1	3
NZ102945	1			1
NZ103044	1	1	1	3
NZ103246	1			1
NZ103442	1			1
NZ103838	1	1	1	3
NZ103955	1	1	1	3
NZ104044		1	1	2
NZ104180	1	1	1	3
NZ104405	1	1	1	3
NZ104745	1	1	1	3
NZ104828		1	1	2
NZ105010	1	1	1	3
NZ105118	1	1	1	3
NZ105206	1	1	1	3
NZ105220	1	1	1	3
NZ105374	1			1
NZ105416	1	1	1	3
NZ105420	1		1	2
NZ105530	1	1	1	3
NZ105808	1	1	1	3
NZ105886	1	1	1	3
NZ106004	1	1	1	3
NZ106142	1	1	1	3
NZ106200		1	1	2
NZ106320	1	1	1	3
NZ106398	1	1	1	3
NZ106430	1	1	1	3
NZ106578	1	1	1	3
NZ106628	1	1	1	3
NZ106770	1	1	1	3
NZ106984		1	1	2
NZ107166	1	1	1	3
NZ107180		1	1	2
NZ107376	1	1	1	3
NZ107422	1	1	1	3
NZ107572		1	1	2
NZ107670	1	1	1	3
NZ108005	1	1	1	3
NZ108146	1	1	1	3
NZ108164	1	1	1	3
NZ108190	1	1	1	3
NZ108345	1	1	1	3
NZ108455	1	1	1	3
NZ108552	1	1	1	3
NZ108702	1	1	1	3
NZ108905	1			1
NZ108930	1	1	1	3
NZ108944		1	1	2
NZ109020	1	1	1	3
NZ109140	1	1	1	3
NZ109214	1	1	1	3
NZ109580	1	1	1	3
NZ109695	1	1	1	3
NZ109910	1	1	1	3
NZ109920	1	1	1	3
NZ109956	1	1	1	3
NZ110120		1	1	2
NZ110316	1	1	1	3
NZ110494	1	1	1	3
NZ110595	1	1	1	3
NZ110930	1	1	1	3
NZ110980	1	1	1	3
NZ111086	1	1	1	3
NZ111605	1	1	1	3
NZ111748	1	1	1	3
NZ111830	1	1	1	3
NZ111945	1	1	1	3
NZ112170	1	1	1	3
NZ112798	1	1	1	3
NZ113028	1	1	1	3
NZ113060	1	1	1	3
NZ113070	1	1	1	3
NZ113310	1	1	1	3
NZ113520	1	1	1	3
NZ113540	1	1	1	3
NZ113634	1	1	1	3
NZ113648	1	1	1	3
NZ113855	1	1	1	3
NZ114195	1	1	1	3
NZ114236	1	1	1	3
NZ114418	1	1	1	3
NZ114530	1	1	1	3
NZ114614	1			1
NZ114645	1	1	1	3
NZ115095	1	1	1	3
NZ115202	1	1	1	3
NZ115205	1	1	1	3
NZ115358	1	1	1	3
NZ115430	1	1	1	3
NZ115588	1	1	1	3
NZ115614	1	1	1	3
NZ115655	1	1	1	3
NZ115790	1	1	1	3
NZ115804	1	1	1	3
NZ116126	1	1	1	3
NZ116182	1	1	1	3
NZ116330	1	1	1	3
NZ116392	1	1	1	3
NZ116670	1	1	1	3
NZ117124	1	1	1	3
NZ117345	1	1	1	3
NZ117358	1	1	1	3
NZ117455	1	1	1	3
NZ117680	1	1	1	3
NZ117750	1			1
NZ117764	1	1	1	3
NZ117795	1	1	1	3
NZ117905	1	1	1	3
NZ118148	1	1	1	3
NZ118430	1	1	1	3
NZ118470	1	1	1	3
NZ118660	1	1	1	3
NZ118920		1	1	2
NZ118926	1	1	1	3
NZ119030	1	1	1	3
NZ119145	1	1	1	3
NZ119255	1	1	1	3
NZ119370	1	1	1	3
NZ119595	1	1	1	3
NZ119705	1	1	1	3
NZ119920		1	1	2
NZ119940	1	1	1	3
NZ119966	1	1	1	3
NZ120045		1	1	2
NZ120196	1	1	1	3
NZ120312		1	1	2
NZ120380	1		1	2
NZ120478	1	1	1	3
NZ120690	1	1	1	3
NZ120704		1	1	2
NZ120964	1	1	1	3
NZ121170	1	1	1	3
NZ121278	1			1
NZ121505	1	1	1	3
NZ121620	1	1	1	3
NZ121955	1	1	1	3
NZ122014	1	1	1	3
NZ122070	1	1	1	3
NZ122258	1	1	1	3
NZ122295	1	1	1	3
NZ122500	1	1	1	3
NZ122520	1	1	1	3
NZ122745	1	1	1	3
NZ122846	1	1	1	3
NZ123038	1	1	1	3
NZ123195	1	1	1	3
NZ123755	1	1	1	3
NZ123806	1	1	1	3
NZ123840		1	1	2
NZ123980	1	1	1	3
NZ124095	1	1	1	3
NZ124205	1	1	1	3
NZ124218	1	1	1	3
NZ124292	1	1	1	3
NZ124320	1	1	1	3
NZ124414	1			1
NZ124545	1	1	1	3
NZ124830	1	1	1	3
NZ125198	1			1
NZ125220	1	1	1	3
NZ125316	1	1	1	3
NZ125342	1	1	1	3
NZ125590	1			1
NZ125598	1	1	1	3
NZ125786	1	1	1	3
NZ126084	1	1	1	3
NZ126178	1	1	1	3
NZ126340	1	1	1	3
NZ126374	1	1	1	3
NZ126570	1	1	1	3
NZ127108	1	1	1	3
NZ127368	1	1	1	3
NZ127564		1	1	2
NZ127580	1	1	1	3
NZ127646	1	1	1	3
NZ127695	1	1	1	3
NZ127805	1	1	1	3
NZ127902	1	1	1	3
NZ128138	1			1
NZ128145		1	1	2
NZ128348	1	1	1	3
NZ128414	1	1	1	3
NZ128530	1	1	1	3
NZ128595		1	1	2
NZ128670	1		1	2
NZ128726	1	1	1	3
NZ128740	1	1	1	3
NZ128820	1	1	1	3
NZ128926	1	1	1	3
NZ129118	1			1
NZ129182	1	1	1	3
NZ129270	1	1	1	3
NZ129438	1	1	1	3
NZ130280	1	1	1	3
NZ130436	1	1	1	3
NZ130505	1	1	1	3
NZ130718	1	1	1	3
NZ130730	1	1	1	3
NZ130845	1	1	1	3
NZ130882	1	1	1	3
NZ130896	1	1	1	3
NZ130948	1	1	1	3
NZ131092		1	1	2
NZ131204	1	1	1	3
NZ131230	1	1	1	3
NZ131405	1	1	1	3
NZ131484		1	1	2
NZ131520	1	1	1	3
NZ131630	1	1	1	3
NZ131716	1	1	1	3
NZ131855	1	1	1	3
NZ131876		1	1	2
NZ131970	1	1	1	3
NZ131972	1	1	1	3
NZ131998	1	1	1	3
NZ132072	1	1	1	3
NZ132268		1		1
NZ132464	1	1	1	3
NZ132510	1	1	1	3
NZ132645		1	1	2
NZ132856		1	1	2
NZ132980	1	1	1	3
NZ132996	1	1	1	3
NZ133038	1			1
NZ133205	1	1	1	3
NZ133252		1		1
NZ133880	1	1	1	3
NZ134220	1			1
NZ134330	1	1	1	3
NZ134445		1	1	2
NZ134558	1	1	1	3
NZ134606	1	1	1	3
NZ134670	1			1
NZ134780	1	1	1	3
NZ134788	1	1	1	3
NZ134814	1	1	1	3
NZ134816		1	1	2
NZ135070	1	1	1	3
NZ135326	1	1	1	3
NZ135345	1	1	1	3
NZ135455	1	1	1	3
NZ135795	1	1	1	3
NZ136020	1	1	1	3
NZ136068	1	1	1	3
NZ136324	1	1	1	3
NZ136606	1	1	1	3
NZ136805	1	1	1	3
NZ136958	1			1
NZ137168	1	1	1	3
NZ137364		1	1	2
NZ137374	1	1	1	3
NZ137480	1	1	1	3
NZ137604	1	1	1	3
NZ137630	1	1	1	3
NZ137705	1	1	1	3
NZ137886	1	1	1	3
NZ137930	1	1	1	3
NZ137938	1			1
NZ138045	1	1	1	3
NZ138134	1	1	1	3
NZ138148	1	1	1	3
NZ138330	1	1	1	3
NZ138495	1	1	1	3
NZ138605	1	1	1	3
NZ138628	1	1	1	3
NZ138720	1	1	1	3
NZ138910	1	1	1	3
NZ138945	1	1	1	3
NZ139128	1			1
NZ139422	1	1	1	3
NZ139620	1	1	1	3
NZ139652	1	1	1	3
NZ139934	1	1	1	3
NZ140070	1	1	1	3
NZ140108		1	1	2
NZ140164	1	1	1	3
NZ140180	1	1	1	3
NZ140304	1			1
NZ140405	1	1	1	3
NZ140420	1	1	1	3
NZ140446	1	1	1	3
NZ140486	1			1
NZ140630	1	1	1	3
NZ140676	1	1	1	3
NZ140696		1	1	2
NZ140745	1	1	1	3
NZ140892	1			1
NZ140970	1	1	1	3
NZ141080	1	1	1	3
NZ141270	1			1
NZ141305	1		1	2
NZ141470	1	1	1	3
NZ141480	1	1	1	3
NZ141662	1	1	1	3
NZ141700	1		1	2
NZ141726	1	1	1	3
NZ141870	1	1	1	3
NZ141980	1	1	1	3
NZ142205	1	1	1	3
NZ142250	1	1	1	3
NZ142468	1	1	1	3
NZ142494	1	1	1	3
NZ142545	1			1
NZ142655	1	1	1	3
NZ142770	1	1	1	3
NZ142880	1	1	1	3
NZ143006	1	1	1	3
NZ143034	1	1	1	3
NZ143426	1	1	1	3
NZ143518	1		1	2
NZ143555	1	1	1	3
NZ143636		1	1	2
NZ144005	1	1	1	3
NZ144014	1	1	1	3
NZ144028	1	1	1	3
NZ144030	1	1	1	3
NZ144120	1			1
NZ144210	1			1
NZ144230	1	1	1	3
NZ144345	1	1	1	3
NZ144455	1	1	1	3
NZ144570	1	1	1	3
NZ144616	1	1	1	3
NZ144680	1	1	1	3
NZ144795	1	1	1	3
NZ144798	1			1
NZ144812	1	1	1	3
NZ144994	1	1	1	3
NZ145008		1	1	2
NZ145310	1	1	1	3
NZ145355	1	1	1	3
NZ145566	1	1	1	3
NZ145695	1	1	1	3
NZ145805	1	1	1	3
NZ145974	1	1	1	3
NZ146078	1	1	1	3
NZ146184		1	1	2
NZ146334	1	1	1	3
NZ146480	1	1	1	3
NZ146564	1	1	1	3
NZ147150	1	1	1	3
NZ147556		1	1	2
NZ147720	1	1	1	3
NZ147870	1	1	1	3
NZ148055	1	1	1	3
NZ148126	1	1	1	3
NZ148170	1	1	1	3
NZ148382	1	1	1	3
NZ148395	1	1	1	3
NZ148505	1	1	1	3
NZ148612	1	1	1	3
NZ149070	1	1	1	3
NZ149110	1	1	1	3
NZ149124	1	1	1	3
NZ149150	1	1	1	3
NZ149180	1	1	1	3
NZ149295	1	1	1	3
NZ149306	1	1	1	3
NZ149380	1	1	1	3
NZ149502	1	1	1	3
NZ149712	1			1
NZ149894	1	1	1	3
NZ150104	1	1		2
NZ150195	1	1	1	3
NZ150496		1	1	2
NZ150755	1	1	1	3
NZ150870	1	1	1	3
NZ150916	1	1	1	3
NZ150942	1	1	1	3
NZ150980	1	1	1	3
NZ151095	1	1	1	3
NZ151198	1	1	1	3
NZ151280	1	1	1	3
NZ151428	1	1	1	3
NZ151430	1	1	1	3
NZ151476		1	1	2
NZ151710	1	1	1	3
NZ151966	1	1		2
NZ152050	1	1	1	3
NZ152105	1	1	1	3
NZ152196	1	1	1	3
NZ152220	1	1	1	3
NZ152330	1	1	1	3
NZ152990	1	1	1	3
NZ153044	1	1	1	3
NZ153120	1	1	1	3
NZ153230	1	1	1	3
NZ153240	1	1	1	3
NZ153246	1	1	1	3
NZ153570	1	1	1	3
NZ153905	1	1	1	3
NZ154416	1	1	1	3
NZ154470	1	1	1	3
NZ154580	1	1	1	3
NZ154598	1	1	1	3
NZ155004	1	1	1	3
NZ155012	1	1	1	3
NZ155038	1	1	1	3
NZ155145	1	1	1	3
NZ155382	1			1
NZ155524	1	1	1	3
NZ155550	1	1	1	3
NZ155578	1	1	1	3
NZ155820	1	1	1	3
NZ156062	1	1	1	3
NZ156155	1	1	1	3
NZ156270	1	1	1	3
NZ156572	1	1	1	3
NZ156574	1	1	1	3
NZ156720	1	1	1	3
NZ156830	1	1	1	3
NZ156945	1	1	1	3
NZ157146	1	1	1	3
NZ157620	1	1	1	3
NZ157828	1	1	1	3
NZ157854	1	1	1	3
NZ157955	1	1	1	3
NZ158110	1	1	1	3
NZ158295	1	1	1	3
NZ158336	1	1	1	3
NZ158340	1	1	1	3
NZ158366	1			1
NZ158630	1	1	1	3
NZ158855	1	1	1	3
NZ159195		1	1	2
NZ159305	1	1	1	3
NZ159646	1	1	1	3
NZ159708	1	1	1	3
NZ159755	1	1	1	3
NZ160095	1	1	1	3
NZ160132	1	1	1	3
NZ160492	1			1
NZ160545	1	1	1	3
NZ160644	1	1	1	3
NZ160770	1	1	1	3
NZ160995	1	1	1	3
NZ161220	1	1	1	3
NZ161262	1	1	1	3
NZ161330	1	1	1	3
NZ161412	1	1	1	3
NZ161438	1	1	1	3
NZ161458	1	1	1	3
NZ161555	1	1	1	3
NZ161654	1	1	1	3
NZ161668	1	1	1	3
NZ161895	1	1	1	3
NZ161950	1	1	1	3
NZ162005	1	1	1	3
NZ162230	1	1	1	3
NZ162242	1			1
NZ162634	1			1
NZ162974	1	1	1	3
NZ163355	1	1	1	3
NZ163580	1	1	1	3
NZ163614	1	1	1	3
NZ163695	1			1
NZ163920	1	1	1	3
NZ163972	1	1	1	3
NZ164006	1	1	1	3
NZ164216		1	1	2
NZ164255	1	1	1	3
NZ164370	1	1	1	3
NZ164705	1	1	1	3
NZ164740	1	1	1	3
NZ164790	1	1	1	3
NZ165155	1	1	1	3
NZ165270	1	1	1	3
NZ165378	1	1	1	3
NZ165380	1	1	1	3
NZ165830	1	1	1	3
NZ165945	1	1	1	3
NZ166046	1	1		2
NZ166280	1	1	1	3
NZ166358	1	1	1	3
NZ166505	1	1	1	3
NZ166532	1	1	1	3
NZ166788	1	1	1	3
NZ166814	1	1	1	3
NZ166845	1	1	1	3
NZ166946	1	1	1	3
NZ167044	1	1	1	3
NZ167070	1	1	1	3
NZ167520	1	1	1	3
NZ167534	1	1	1	3
NZ168122	1			1
NZ168195	1	1	1	3
NZ168305	1	1	1	3
NZ168350	1	1	1	3
NZ168710	1	1	1	3
NZ168755	1	1	1	3
NZ169320		1	1	2
NZ169374	1	1	1	3
NZ169430	1	1	1	3
NZ169690	1	1	1	3
NZ169880	1	1	1	3
NZ170398		1	1	2
NZ170474	1	1	1	3
NZ170654	1		1	2
NZ170670	1	1	1	3
NZ170780	1	1	1	3
NZ170895	1	1	1	3
NZ171120	1	1	1	3
NZ171166	1	1	1	3
NZ171230	1	1	1	3
NZ171396	1	1	1	3
NZ171422	1	1	1	3
NZ171678	1	1	1	3
NZ171846	1			1
NZ171934	1	1	1	3
NZ172042	1			1
NZ172190	1	1	1	3
NZ172238	1	1	1	3
NZ172245		1	1	2
NZ172470	1	1	1	3
NZ172695		1	1	2
NZ172826	1			1
NZ173218	1	1	1	3
NZ173595	1	1	1	3
NZ173700	1	1	1	3
NZ173726	1	1	1	3
NZ173982	1	1	1	3
NZ174045		1	1	2
NZ174394	1			1
NZ174494	1	1	1	3
NZ174724	1	1	1	3
NZ174786	1			1
NZ174982	1	1	1	3
NZ175170	1	1	1	3
NZ175236	1	1	1	3
NZ175374	1			1
NZ175518	1	1	1	3
NZ175766	1	1	1	3
NZ175845	1	1	1	3
NZ176070	1	1	1	3
NZ176286	1	1	1	3
NZ176354	1	1	1	3
NZ176542	1	1	1	3
NZ176746	1	1	1	3
NZ176798	1	1	1	3
NZ176942	1			1
NZ177054	1	1	1	3
NZ177284	1	1	1	3
NZ177530	1			1
NZ177645	1	1	1	3
NZ177997	1			1
NZ178078	1	1	1	3
NZ178193	1			1
NZ178510	1	1	1	3
NZ178585	1	1		2
NZ178781	1	1		2
NZ178846	1	1	1	3
NZ178977	1	1		2
NZ179076	1	1	1	3
NZ179173	1	1		2
NZ179358	1	1	1	3
NZ179369	1	1		2
NZ179957	1			1
NZ180078	1			1
NZ180153	1	1		2
NZ180345	1			1
NZ180382	1	1	1	3
NZ180545	1	1		2
NZ180666	1			1
NZ180741	1	1		2
NZ180862	1			1
NZ180868	1	1	1	3
NZ180937	1	1		2
NZ181470	1			1
NZ181636	1	1	1	3
NZ181662	1	1	1	3
NZ182234	1			1
NZ182505	1	1		2
NZ182686	1	1	1	3
NZ182701	1	1		2
NZ182897	1	1		2
NZ182916	1	1	1	3
NZ183289	1			1
NZ183495	1			1
NZ183681	1	1		2
NZ183684		1		1
NZ183720		1	1	2
NZ183940	1	1	1	3
NZ184073	1	1		2
NZ184269	1	1		2
NZ184465	1	1		2
NZ184661	1	1		2
NZ184782	1	1	1	3
NZ185220	1	1	1	3
NZ185370	1			1
NZ185445	1	1		2
NZ185566	1			1
NZ185837	1	1		2
NZ186033	1	1		2
NZ186350	1			1
NZ186425	1	1		2
NZ186782	1	1	1	3
NZ186817	1	1		2
NZ187013	1			1
NZ187095	1	1	1	3
NZ187330	1			1
NZ187526	1			1
NZ187993	1	1		2
NZ188114	1			1
NZ188385	1	1		2
NZ188506	1	1	1	3
NZ188581	1	1		2
NZ188670	1	1	1	3
NZ188973	1			1
NZ189094	1			1
NZ189290	1	1	1	3
NZ189486	1			1
NZ189561	1	1		2
NZ189757	1	1		2
NZ190149	1			1
NZ190345	1	1		2
NZ190541	1	1		2
NZ190662	1			1
NZ190695	1	1	1	3
NZ190920	1	1	1	3
NZ191054	1			1
NZ191145	1			1
NZ191250	1			1
NZ191325	1	1		2
NZ191364	1	1	1	3
NZ191521	1	1		2
NZ191717	1			1
NZ191838	1			1
NZ191913	1	1		2
NZ192109	1	1		2
NZ192270	1	1	1	3
NZ192305	1	1		2
NZ192495	1	1	1	3
NZ192501	1	1		2
NZ192893	1	1		2
NZ193014	1	1	1	3
NZ193156	1	1	1	3
NZ193210	1			1
NZ193285	1	1		2
NZ193412	1	1	1	3
NZ193620	1			1
NZ193677	1	1		2
NZ193845	1			1
NZ193924	1	1	1	3
NZ194520	1			1
NZ194853	1	1		2
NZ195195	1			1
NZ195441	1	1		2
NZ195637	1	1		2
NZ196029	1	1		2
NZ196225	1			1
NZ196320	1	1	1	3
NZ196421	1			1
NZ196617	1	1		2
NZ196813	1	1		2
NZ197009	1	1		2
NZ197597	1			1
NZ197764	1	1	1	3
NZ197793	1			1
NZ197895	1			1
NZ197989	1	1		2
NZ198145	1	1	1	3
NZ198185	1	1		2
NZ198370	1	1	1	3
NZ198532	1	1	1	3
NZ198595	1	1	1	3
NZ198820	1	1	1	3
NZ198969	1	1		2
NZ199020	1			1
NZ199270	1	1	1	3
NZ199300	1	1	1	3
NZ199361	1	1		2
NZ199495	1	1	1	3
NZ199557	1	1		2
NZ199720	1	1	1	3
NZ199945	1	1	1	3
NZ199949	1	1		2
NZ200068	1	1	1	3
NZ200170	1	1	1	3
NZ200820	1			1
NZ200929	1	1		2
NZ201295	1	1	1	3
NZ201321	1	1		2
NZ201495	1			1
NZ201520	1	1	1	3
NZ201720	1			1
NZ201745	1	1	1	3
NZ201860	1	1	1	3
NZ201970	1	1	1	3
NZ202195	1	1	1	3
NZ202301	1	1		2
NZ202420	1	1	1	3
NZ202645	1	1	1	3
NZ202845	1			1
NZ202870	1	1	1	3
NZ203095	1	1	1	3
NZ203320	1	1	1	3
NZ203673	1	1		2
NZ203869	1			1
NZ204164	1	1	1	3
NZ204261	1	1		2
NZ204420	1	1	1	3
NZ204457	1	1		2
NZ204670	1	1	1	3
NZ205120	1	1	1	3
NZ205241	1	1		2
NZ205345	1	1	1	3
NZ205437	1	1		2
NZ205570	1	1	1	3
NZ205795	1	1	1	3
NZ205829	1			1
NZ206417	1	1		2
NZ206470	1	1	1	3
NZ206613	1	1		2
NZ206695	1	1	1	3
NZ206724	1	1	1	3
NZ206809	1	1		2
NZ206980	1	1	1	3
NZ207005	1	1		2
NZ207145	1	1	1	3
NZ207236	1	1	1	3
NZ207593	1	1		2
NZ207789	1	1		2
NZ207820	1	1	1	3
NZ207985	1	1		2
NZ208045	1	1	1	3
NZ208181	1	1		2
NZ208270	1	1	1	3
NZ208495	1	1	1	3
NZ208720	1	1	1	3
NZ208772	1	1	1	3
NZ208945	1	1	1	3
NZ209028	1	1	1	3
NZ209161	1	1		2
NZ209170	1	1	1	3
NZ209284	1	1	1	3
NZ209553	1	1		2
NZ209620	1	1	1	3
NZ209845	1	1	1	3
NZ209945	1	1		2
NZ210052	1	1	1	3
NZ210070	1	1	1	3
NZ210141	1	1		2
NZ210295	1	1	1	3
NZ210337	1	1		2
NZ210533	1	1		2
NZ210729	1			1
NZ210745	1	1	1	3
NZ210970	1	1	1	3
NZ211121	1	1		2
NZ211195	1	1	1	3
NZ211420	1	1	1	3
NZ211709	1	1		2
NZ212095	1	1	1	3
NZ212297	1	1		2
NZ212320	1	1	1	3
NZ212545	1	1	1	3
NZ212689	1	1		2
NZ212770	1	1	1	3
NZ212868	1	1	1	3
NZ212885	1	1		2
NZ212995	1	1	1	3
NZ213081	1	1		2
NZ213124	1	1	1	3
NZ213220	1	1	1	3
NZ213277	1	1		2
NZ213636	1	1	1	3
NZ213670	1	1	1	3
NZ213892	1	1	1	3
NZ213895	1	1	1	3
NZ214120	1	1	1	3
NZ214345	1	1	1	3
NZ214404	1	1	1	3
NZ214795	1	1	1	3
NZ215020	1	1	1	3
NZ215920	1	1	1	3
NZ216145	1	1	1	3
NZ216196	1	1	1	3
NZ216595	1	1	1	3
NZ217045	1	1	1	3
NZ217270	1	1	1	3
NZ217495	1	1	1	3
NZ218170	1	1	1	3
NZ218395	1	1	1	3
NZ218620	1	1	1	3
NZ218756	1	1	1	3
NZ218845	1	1	1	3
NZ219070	1	1	1	3
NZ219268	1	1	1	3
NZ219520	1	1	1	3
NZ219891	1	1	1	3
NZ219970	1	1	1	3
NZ220147	1	1	1	3
NZ220403	1	1	1	3
NZ220645	1	1	1	3
NZ220659	1	1	1	3
NZ220804	1	1	1	3
NZ220915	1	1	1	3
NZ221095	1	1	1	3
NZ221171	1	1	1	3
NZ221320	1	1	1	3
NZ221427	1	1	1	3
NZ221683	1	1	1	3
NZ221828	1	1	1	3
NZ221939	1	1	1	3
NZ221995	1	1	1	3
NZ222195	1	1	1	3
NZ222220	1	1	1	3
NZ222852	1	1	1	3
NZ222895	1	1	1	3
NZ222963	1	1	1	3
NZ223120	1	1	1	3
NZ223219	1	1	1	3
NZ223364	1	1	1	3
NZ223475	1	1	1	3
NZ223620	1	1	1	3
NZ223731		1		1
NZ223876	1	1	1	3
NZ224020	1	1	1	3
NZ224132	1	1	1	3
NZ224243		1		1
NZ224388	1	1	1	3
NZ224470	1	1	1	3
NZ224695	1	1	1	3
NZ224755	1	1	1	3
NZ224920	1	1	1	3
NZ225011	1	1	1	3
NZ225145	1	1	1	3
NZ225156	1	1	1	3
NZ225267	1	1	1	3
NZ225523	1	1	1	3
NZ225779	1	1	1	3
NZ226035	1	1	1	3
NZ226270	1	1	1	3
NZ226291	1	1	1	3
NZ226547	1	1	1	3
NZ226945	1	1	1	3
NZ227059	1	1	1	3
NZ227170	1	1	1	3
NZ227204	1		1	2
NZ227315	1	1	1	3
NZ227845	1	1	1	3
NZ227972	1	1	1	3
NZ228295	1	1	1	3
NZ228339	1	1	1	3
NZ228484	1	1	1	3
NZ228520	1	1	1	3
NZ228595	1	1	1	3
NZ228740	1	1	1	3
NZ228745	1	1	1	3
NZ228996	1	1	1	3
NZ229619	1	1	1	3
NZ229870	1	1	1	3
NZ229875	1	1	1	3
NZ230095	1	1	1	3
NZ230131	1	1	1	3
NZ230320	1	1	1	3
NZ230387		1		1
NZ230532	1	1	1	3
NZ230545	1	1	1	3
NZ230995	1	1	1	3
NZ231411	1	1	1	3
NZ231667	1	1	1	3
NZ231670	1	1	1	3
NZ231895	1	1	1	3
NZ232068	1	1	1	3
NZ232120	1	1	1	3
NZ232179	1	1	1	3
NZ232345	1	1	1	3
NZ232435		1		1
NZ232570	1	1	1	3
NZ232691	1	1	1	3
NZ232836	1	1	1	3
NZ232947		1		1
NZ233203		1		1
NZ233715	1	1	1	3
NZ233971		1		1
NZ234227	1	1	1	3
NZ234483	1	1	1	3
NZ234739	1	1	1	3
NZ235251	1	1	1	3
NZ235507	1	1	1	3
NZ235763	1	1	1	3
NZ236019	1	1	1	3
NZ236275	1	1	1	3
NZ236531		1		1
NZ236787	1	1	1	3
NZ236932	1	1	1	3
NZ237043	1	1	1	3
NZ237299	1	1	1	3
NZ237444	1	1	1	3
NZ237555	1	1	1	3
NZ237700	1	1	1	3
NZ237811	1	1	1	3
NZ238067	1	1	1	3
NZ238323		1		1
NZ238579	1	1	1	3
NZ238835	1	1	1	3
NZ239347	1	1	1	3
NZ239603	1	1	1	3
NZ239859	1	1	1	3
NZ240004	1	1	1	3
NZ240115	1	1	1	3
NZ240371	1	1	1	3
NZ240627	1	1	1	3
NZ240883	1	1	1	3
NZ241139	1	1	1	3
NZ241395		1	1	2
NZ241907		1		1
NZ242163		1	1	2
NZ242675		1	1	2
NZ242931		1	1	2
NZ243187		1	1	2
NZ243699		1	1	2
NZ244467		1	1	2
NZ244723		1	1	2
NZ244979		1	1	2
NZ245235		1		1
NZ245491		1	1	2
NZ245747		1	1	2
NZ246003		1	1	2
NZ246515		1		1
NZ246771		1	1	2
NZ247027		1	1	2
NZ247283		1	1	2
NZ247539		1	1	2
NZ247795		1	1	2
NZ248051			1	1
NZ248819		1	1	2
NZ249075		1	1	2
NZ249331		1	1	2
NZ249843		1	1	2
NZ250099		1	1	2
NZ250355		1	1	2
NZ250867		1	1	2
NZ251379		1	1	2
NZ251635		1		1
NZ252147		1	1	2
NZ252403		1	1	2
NZ252659		1	1	2
NZ252915		1	1	2
NZ253427		1	1	2
NZ253683		1	1	2
NZ253939		1	1	2
NZ254963		1		1
NZ255219		1	1	2
NZ255987		1	1	2
NZ256243		1	1	2
NZ256499		1	1	2
NZ55422	1	1	1	3
NZ56402	1			1
NZ58166	1	1	1	3
NZ59538	1	1	1	3
NZ59734	1	1	1	3
NZ60322	1	1	1	3
NZ60714	1	1	1	3
NZ61316	1	1	1	3
NZ61545	1	1	1	3
NZ61572	1	1	1	3
NZ61828	1	1	1	3
NZ62084	1	1	1	3
NZ62340	1	1	1	3
NZ62596		1		1
NZ63876	1	1	1	3
NZ64132	1	1	1	3
NZ64470	1	1	1	3
NZ65156	1	1	1	3
NZ65595	1	1	1	3
NZ65668	1	1	1	3
NZ65924	1	1	1	3
NZ66945	1	1	1	3
NZ67392		1	1	2
NZ67460	1	1	1	3
NZ67972	1	1	1	3
NZ68228	1	1	1	3
NZ68630	1	1	1	3
NZ68740	1	1	1	3
NZ68764		1	1	2
NZ68996	1	1	1	3
NZ69142	1			1
NZ69352		1	1	2
NZ69420	1	1	1	3
NZ69744		1		1
NZ69755	1	1	1	3
NZ69980	1	1	1	3
NZ70122	1	1	1	3
NZ70205	1	1	1	3
NZ70710	1	1	1	3
NZ70724		1	1	2
NZ70880	1	1	1	3
NZ70920	1			1
NZ71116	1	1	1	3
NZ71300	1	1	1	3
NZ71330	1	1	1	3
NZ71812	1	1	1	3
NZ72068	1	1	1	3
NZ72096		1	1	2
NZ72230	1	1	1	3
NZ72350	1	1	1	3
NZ72606	1	1	1	3
NZ73118	1	1	1	3
NZ73130	1	1	1	3
NZ73272		1	1	2
NZ73348	1	1	1	3
NZ73355	1	1	1	3
NZ73468	1			1
NZ73664	1			1
NZ73860	1	1	1	3
NZ74116	1	1	1	3
NZ74255	1	1	1	3
NZ74372	1	1	1	3
NZ74448	1	1	1	3
NZ74840		1	1	2
NZ74910	1	1	1	3
NZ75036		1	1	2
NZ75155	1	1	1	3
NZ75270	1	1	1	3
NZ75396	1	1		2
NZ75422	1	1	1	3
NZ75428		1	1	2
NZ75605	1	1	1	3
NZ75652	1	1	1	3
NZ75678	1			1
NZ75720	1	1	1	3
NZ75820	1	1	1	3
NZ75830	1	1	1	3
NZ76505	1	1	1	3
NZ76604	1			1
NZ76955	1		1	2
NZ77214	1	1	1	3
NZ77388		1	1	2
NZ77520	1	1	1	3
NZ77726	1	1		2
NZ77780		1	1	2
NZ77962	1	1	1	3
NZ77976	1			1
NZ77982	1	1	1	3
NZ78158	1	1	1	3
NZ78980	1	1	1	3
NZ79006	1	1	1	3
NZ79152	1	1		2
NZ79544	1		1	2
NZ79740	1	1	1	3
NZ79774	1	1	1	3
NZ79880	1	1	1	3
NZ80004	1	1	1	3
NZ80132	1	1	1	3
NZ80314	1	1	1	3
NZ80516	1	1	1	3
NZ80524		1	1	2
NZ80555	1	1	1	3
NZ80720		1	1	2
NZ80772	1	1	1	3
NZ80780	1	1	1	3
NZ80895	1	1	1	3
NZ81284	1	1	1	3
NZ81308	1	1	1	3
NZ81310	1	1	1	3
NZ81455	1	1	1	3
NZ81700		1	1	2
NZ81896	1	1	1	3
NZ81905	1	1	1	3
NZ82334	1	1	1	3
NZ82470	1	1	1	3
NZ82484		1	1	2
NZ82580	1	1	1	3
NZ82666	1			1
NZ82680	1	1	1	3
NZ83255	1	1	1	3
NZ83480	1	1	1	3
NZ83614	1	1	1	3
NZ83705	1	1	1	3
NZ84234	1			1
NZ84356	1	1	1	3
NZ84444		1	1	2
NZ84495	1			1
NZ84638	1	1	1	3
NZ84720	1	1	1	3
NZ84830	1	1	1	3
NZ84894	1	1	1	3
NZ85055	1	1	1	3
NZ85150	1	1	1	3
NZ85214	1			1
NZ85505	1	1	1	3
NZ85620	1	1	1	3
NZ85662	1	1	1	3
NZ85816	1	1	1	3
NZ86180	1	1	1	3
NZ86208		1	1	2
NZ86295	1	1	1	3
NZ86600	1	1	1	3
NZ86686	1	1	1	3
NZ86796		1	1	2
NZ86855	1	1	1	3
NZ86942	1	1	1	3
NZ87080	1	1	1	3
NZ87198	1	1	1	3
NZ87420	1	1	1	3
NZ87684	1	1	1	3
NZ87966	1	1	1	3
NZ88708	1	1	1	3
NZ88734	1	1	1	3
NZ88742	1	1	1	3
NZ88756	1	1	1	3
NZ88770		1	1	2
NZ88990	1	1	1	3
NZ89758	1	1	1	3
NZ89780	1	1	1	3
NZ89918	1			1
NZ90324	1	1	1	3
NZ90345	1	1	1	3
NZ90500	1	1	1	3
NZ90520	1	1	1	3
NZ90526	1	1	1	3
NZ90680	1	1	1	3
NZ90756	1	1	1	3
NZ90795	1	1	1	3
NZ90912	1	1	1	3
NZ91020	1	1	1	3
NZ91268	1	1	1	3
NZ91304		1	1	2
NZ91550	1	1	1	3
NZ91696		1	1	2
NZ91805	1	1	1	3
NZ91892	1	1	1	3
NZ91920	1	1	1	3
NZ92062	1	1	1	3
NZ92145	1	1	1	3
NZ92255	1	1	1	3
NZ92574	1	1		2
NZ92662	1	1	1	3
NZ92804	1	1	1	3
NZ93342	1	1	1	3
NZ93380	1	1	1	3
NZ93495	1	1	1	3
NZ93598	1	1	1	3
NZ93642	1	1	1	3
NZ93828	1	1	1	3
NZ93838	1	1	1	3
NZ93852		1	1	2
NZ93854	1	1	1	3
NZ94055	1	1	1	3
NZ94505	1	1	1	3
NZ94730	1	1	1	3
NZ94955	1	1	1	3
NZ95134	1	1	1	3
NZ95364	1	1	1	3
NZ95405	1	1	1	3
NZ95620	1	1	1	3
NZ95745	1	1	1	3
NZ95812		1	1	2
NZ95902	1	1	1	3
NZ96132	1	1	1	3
NZ96158	1	1	1	3
NZ96190	1			1
NZ96195	1			1
NZ96204	1	1	1	3
NZ96414	1	1	1	3
NZ96530	1	1	1	3
NZ96582	1	1	1	3
NZ96755			1	1
NZ96980	1	1	1	3
NZ97095	1	1	1	3
NZ97366	1	1	1	3
NZ97380		1	1	2
NZ97438	1	1	1	3
NZ97576	1	1		2
NZ97655			1	1
NZ97772	1	1		2
NZ97924	1	1	1	3
NZ97954	1			1
NZ98436	1	1	1	3
NZ98462	1	1	1	3
NZ98895	1	1	1	3
NZ98974	1	1	1	3
NZ99144	1	1	1	3
NZ99230	1	1	1	3
NZ99455	1	1	1	3
NZ99972	1	1	1	3
Grand Total	1074	1080	985	3139

## Sheet: Table S1c - Cohort
Additional file 1 Table S1c
Group	Cohort	NumSamples
Grass Lamb	A_15_01	95
	A_16_03	150
	A_17_02	149
	B_15_01	70
	B_17_03	160
	C_15_01	142
	C_16_02	96
	C_17_03	57
	D_16_02	155
Grass Adult	A_16_02	114
	A_17_01	96
	A_17_03	146
	A_18_02	144
	B_16_02	87
	B_16_03	80
	B_17_01	145
	B_18_02	161
	C_18_02	107
Lucerne Lamb	A_15_08	196
	A_16_08	193
	A_16_10	200
	A_17_08	197
	A_17_10	199
Grand Total		3139
