# Supplementary material for: Combining host and rumen metagenome profiling for selection in sheep: prediction of methane, feed efficiency, production, and health traits
Source: Genet Sel Evol. 2023 Jul 25;55:53. doi: 10.1186/s12711-023-00822-1 (PMC10367317; doi:10.1186/s12711-023-00822-1)
Supplement: Supplementary file 2 — Additional file 2: Table S2. Variance components and prediction accuracies for methane-related traits including variance component, accuracy and regression coefficient estimates for the traits related to methane emissions (CH4), methane ratio (CH4Ratio), carbon dioxide emissions (CO2) and liveweight at the time of methane phenotype collection (LW). [file 12711_2023_822_MOESM2_ESM.xlsx]

## Sheet: Sheet1
Additional file 2 Table S2 Variance Components and Prediction Accuracies for Methane Traits using Different Relationship Matrices
Trait	Group	Relationship Matrix1	M2	G+M3		Accuracy4	Regression Coefficient5
			Microbiability	Heritability	Microbiability
CH4	Lucerne Lamb	Genotypes	-	0.35 ± 0.08	-	0.11 ± 0.05	0.56 ± 0.24
		RBL10	0.14 ± 0.04	0.30 ± 0.07	0.13 ± 0.03	0.28 ± 0.08	0.97 ± 0.22
		RBCA	0.12 ± 0.03	0.29 ± 0.07	0.11 ± 0.03	0.30 ± 0.06	0.97 ± 0.09
		RFL10	0.92 ± 0.14	0.23 ± 0.07*	0.77 ± 0.07*	0.38 ± 0.04	1.12 ± 0.19
		RFCA	0.86 ± 0.10	0.22 ± 0.06	0.78 ± 0.06	0.38 ± 0.03	1.14 ± 0.17
	Grass Lamb	Genotypes	-	0.25 ± 0.07	-	0.13 ± 0.10	0.81 ± 0.64
		RBL10	0.05 ± 0.02	0.23 ± 0.07	0.04 ± 0.02	0.14 ± 0.09	0.97 ± 0.57
		RBCA	0.05 ± 0.02	0.23 ± 0.07	0.04 ± 0.02	0.14 ± 0.10	0.93 ± 0.63
		RFL10	0.88 ± 0.15	0.16 ± 0.06	0.82 ± 0.15	0.32 ± 0.10	0.96 ± 0.38
		RFCA	0.78 ± 0.15	0.18 ± 0.06	0.71 ± 0.15	0.32 ± 0.10	0.98 ± 0.38
	Grass Adult	Genotypes	-	0.33 ± 0.07	-	0.18 ± 0.08	0.88 ± 0.46
		RBL10	0.06 ± 0.03	0.30 ± 0.07	0.04 ± 0.02	0.18 ± 0.11	>1000
		RBCA	0.05 ± 0.02	0.30 ± 0.07	0.03 ± 0.02	0.20 ± 0.09	1.15 ± 0.66
		RFL10	0.99 ± 0.19	0.25 ± 0.07	0.75 ± 0.07	0.32 ± 0.13	1.08 ± 0.46
		RFCA	0.95 ± 0.20	0.25 ± 0.11	0.75 ± 0.11	0.31 ± 0.14	1.05 ± 0.49
CH4Ratio	Lucerne Lamb	Genotypes	-	0.35 ± 0.07	-	0.18 ± 0.04	0.85 ± 0.33
		RBL10	0.09 ± 0.03	0.29 ± 0.07	0.06 ± 0.02	0.19 ± 0.10	1.05 ± 0.72
		RBCA	0.08 ± 0.03	0.28 ± 0.07	0.05 ± 0.02	0.21 ± 0.10	1.06 ± 0.61
		RFL10	0.83 ± 0.15	0.23 ± 0.00*	0.77 ± 0.00*	0.35 ± 0.10	1.10 ± 0.38
		RFCA	0.60 ± 0.10	0.25 ± 0.07	0.53 ± 0.10	0.36 ± 0.10	1.26 ± 0.44
	Grass Lamb	Genotypes	-	0.24 ± 0.07	-	0.10 ± 0.06	0.61 ± 0.50
		RBL10	0.05 ± 0.02	0.24 ± 0.07	0.04 ± 0.02	0.12 ± 0.08	0.93 ± 0.77
		RBCA	0.04 ± 0.02	0.24 ± 0.07	0.03 ± 0.02	0.12 ± 0.10	0.91 ± 0.84
		RFL10	0.82 ± 0.16	0.20 ± 0.06	0.74 ± 0.15	0.29 ± 0.06	0.89 ± 0.23
		RFCA	0.76 ± 0.16	0.21 ± 0.06	0.67 ± 0.15	0.30 ± 0.06	0.91 ± 0.27
	Grass Adult	Genotypes	-	0.33 ± 0.07	-	0.17 ± 0.18	0.76 ± 0.81
		RBL10	0.03 ± 0.02	0.32 ± 0.07	0.01 ± 0.01	0.10 ± 0.05	1.13 ± 0.70
		RBCA	0.02 ± 0.01	0.32 ± 0.07	0.01 ± 0.01	0.10 ± 0.04	1.16 ± 0.63
		RFL10	0.82 ± 0.21	0.27 ± 0.07	0.58 ± 0.20	0.24 ± 0.09	1.06 ± 0.43
		RFCA	0.83 ± 0.22	0.28 ± 0.07	0.59 ± 0.21	0.23 ± 0.10	1.03 ± 0.46
CO2	Lucerne Lamb	Genotypes	-	0.27 ± 0.07	-	0.14 ± 0.08	0.96 ± 0.66
		RBL10	0.06 ± 0.02	0.27 ± 0.07	0.00 ± 0.00	0.18 ± 0.08	1.08 ± 0.55
		RBCA	0.07 ± 0.02	0.29 ± 0.07	0.06 ± 0.02	0.20 ± 0.08	1.05 ± 0.47
		RFL10	0.65 ± 0.15	0.27 ± 0.07	0.64 ± 0.15	0.25 ± 0.12	1.06 ± 0.48
		RFCA	0.46 ± 0.12	0.27 ± 0.08	0.42 ± 0.11	0.24 ± 0.11	1.19 ± 0.64
	Grass Lamb	Genotypes	-	0.19 ± 0.06	-	0.18 ± 0.13	1.11 ± 0.74
		RBL10	0.00 ± 0.00	0.19 ± 0.06	0.00 ± 0.00	-0.04 ± 0.07	< -1000
		RBCA	0.00 ± 0.00	0.19 ± 0.06	0.00 ± 0.00	-0.04 ± 0.08	< -1000
		RFL10	0.00 ± 0.00	0.19 ± 0.06	0.00 ± 0.00	-0.05 ± 0.08	< -1000
		RFCA	0.00 ± 0.00	0.19 ± 0.06	0.00 ± 0.00	-0.05 ± 0.09	>1000
	Grass Adult	Genotypes	-	0.38 ± 0.07	-	0.24 ± 0.12	1.14 ± 0.75
		RBL10	0.00 ± 0.00	0.38 ± 0.07	0.00 ± 0.00	-0.01 ± 0.05	>1000
		RBCA	0.00 ± 0.00	0.38 ± 0.07	0.00 ± 0.00	-0.02 ± 0.05	>1000
		RFL10	0.15 ± 0.13	0.37 ± 0.07	0.04 ± 0.08	0.05 ± 0.09	2.33 ± 5.53
		RFCA	0.14 ± 0.13	0.37 ± 0.07	0.05 ± 0.08	0.05 ± 0.09	>1000
LW	Lucerne Lamb	Genotypes	-	0.45 ± 0.08	-	0.19 ± 0.06	0.70 ± 0.24
		RBL10	0.07 ± 0.03	0.45 ± 0.08	0.00 ± 0.00	0.12 ± 0.06	0.84 ± 0.58
		RBCA	0.04 ± 0.02	0.45 ± 0.08	0.05 ± 0.02	0.16 ± 0.06	1.28 ± 0.75
		RFL10	0.99 ± 0.16	0.33 ± 0.08	0.67 ± 0.08	0.25 ± 0.07*	0.90 ± 0.34*
		RFCA	0.33 ± 0.09	0.42 ± 0.08	0.26 ± 0.08	0.26 ± 0.04	1.58 ± 0.27
	Grass Lamb	Genotypes	-	0.33 ± 0.07	-	0.14 ± 0.06	0.63 ± 0.28
		RBL10	0.08 ± 0.03	0.32 ± 0.07	0.07 ± 0.03	0.17 ± 0.09	1.03 ± 0.62
		RBCA	0.07 ± 0.02	0.32 ± 0.07	0.06 ± 0.02	0.18 ± 0.07	1.01 ± 0.47
		RFL10	0.51 ± 0.14	0.32 ± 0.06	0.47 ± 0.13	0.23 ± 0.10	1.14 ± 0.82
		RFCA	0.45 ± 0.14	0.33 ± 0.07	0.42 ± 0.13	0.22 ± 0.10	1.17 ± 0.86
	Grass Adult	Genotypes	-	0.44 ± 0.07	-	0.22 ± 0.09	0.90 ± 0.46
		RBL10	0.02 ± 0.02	0.44 ± 0.07	0.02 ± 0.02	0.03 ± 0.15	>1000
		RBCA	0.02 ± 0.01	0.44 ± 0.07	0.02 ± 0.01	0.05 ± 0.14	>1000
		RFL10	0.90 ± 0.20	0.41 ± 0.07*6	0.59 ± 0.07*6	0.25 ± 0.11	1.14 ± 0.53
		RFCA	0.88 ± 0.21	0.41 ± 0.11*6	0.59 ± 0.11*6	0.26 ± 0.11	1.19 ± 0.54
1) Method used to generate relationship matrix using samples taken at the same time the phenotype was collected: Genotypes = Genomic Relationship Matrix; RBL10 = Reference Based with proportions logged (base 10) then normalized; RBCA = Reference Based with proportions logged (base 10) then normalized within cohort; RFL10 = Reference Free with proportions logged (base 10) then normalized; RFCA = R…
