# Supplementary material for: Combining host and rumen metagenome profiling for selection in sheep: prediction of methane, feed efficiency, production, and health traits
Source: Genet Sel Evol. 2023 Jul 25;55:53. doi: 10.1186/s12711-023-00822-1 (PMC10367317; doi:10.1186/s12711-023-00822-1)
Supplement: Supplementary file 3 — Additional file 3: Table S3. Variance components and prediction accuracies for selected health and production traits including variance component, accuracy and regression coefficient estimates for the traits of liveweight at 8 months of age (LW8), summer strongyle faecal egg count (FEC1) and fleece weight at 12 months of age (FW12). [file 12711_2023_822_MOESM3_ESM.xlsx]

## Sheet: Sheet1
Additional file 3 Table S3 Variance Components and Prediction Accuracies for Three Index Traits using Genotypes and Metagenomes
Trait	Metagenome Profile	Model1	Component2	Proportion of Variance2	Accuracy3	Regression Coefficient4
LW8	Grass Lamb	G	G	0.35 ± 0.07	0.16 ± 0.11	0.67 ± 0.48
		M	M	0.31 ± 0.13	0.16 ± 0.11	1.09 ± 0.76
		G+M	G	0.35 ± 0.07	0.16 ± 0.11	0.68 ± 0.47
			M	0.28 ± 0.12	0.16 ± 0.11	1.12 ± 0.80
			G+M	0.63 ± 0.13	0.22 ± 0.11	0.81 ± 0.45
	Grass Adult	G	G	0.36 ± 0.07	0.16 ± 0.13	0.66 ± 0.49
		M	M	0.39 ± 0.18	0.16 ± 0.07	1.32 ± 0.76
		G+M	G	0.34 ± 0.07	0.16 ± 0.12	0.67 ± 0.49
			M	0.24 ± 0.15	0.15 ± 0.07	1.83 ± 1.10
			G+M	0.58 ± 0.15	0.20 ± 0.11	0.78 ± 0.45
	Lucerne Lamb	G	G	0.42 ± 0.08	0.18 ± 0.10	0.66 ± 0.36
		M	M	0.43 ± 0.16	0.12 ± 0.02	0.78 ± 0.18
		G+M	G	0.42 ± 0.08	0.36 ± 0.31	1.08 ± 0.57
			M	0.45 ± 0.16	0.29 ± 0.37	1.17 ± 0.69
			G+M	0.86 ± 0.17	0.41 ± 0.33	0.95 ± 0.23
FEC1	Grass Lamb	G	G	0.23 ± 0.08	0.11 ± 0.10	0.95 ± 0.86
		M	M	0.23 ± 0.17	0.05 ± 0.09	>1000
		G+M	G	0.23 ± 0.08	0.11 ± 0.10	0.99 ± 0.92
			M	0.00 ± 0.00	0.03 ± 0.09	>1000
			G+M	0.23 ± 0.08	0.09 ± 0.09	0.74 ± 0.76
	Grass Adult	G	G	0.27 ± 0.08	0.11 ± 0.08	0.88 ± 0.71
		M	M	0.60 ± 0.23	0.17 ± 0.07	1.15 ± 0.83
		G+M	G	0.21 ± 0.07	0.10 ± 0.09*	0.99 ± 0.91*
			M	0.49 ± 0.22	0.16 ± 0.07*	1.26 ± 0.89*
			G+M	0.69 ± 0.22	0.18 ± 0.06*	0.99 ± 0.37*
	Lucerne Lamb	G	G	0.29 ± 0.09	0.14 ± 0.04	1.33 ± 0.61
		M	M	0.00 ± 0.00	0.04 ± 0.02	>1000
		G+M	G	0.29 ± 0.09	0.68 ± 0.31	3.84 ± 1.19
			M	0.00 ± 0.00	0.68 ± 0.40	>1000
			G+M	0.29 ± 0.09	0.68 ± 0.31	3.84 ± 1.19
FW12	Grass Lamb	G	G	0.58 ± 0.07	0.34 ± 0.10	0.92 ± 0.32
		M	M	0.42 ± 0.15	0.17 ± 0.09	1.00 ± 0.72
		G+M	G	0.57 ± 0.07	0.34 ± 0.10	0.94 ± 0.34
			M	0.27 ± 0.12	0.16 ± 0.09	1.16 ± 0.89
			G+M	0.84 ± 0.13	0.37 ± 0.09	0.93 ± 0.32
	Grass Adult	G	G	0.58 ± 0.07	0.33 ± 0.11	0.89 ± 0.32
		M	M	0.91 ± 0.22	0.22 ± 0.11*	0.83 ± 0.48*
		G+M	G	0.52 ± 0.07*	0.32 ± 0.10*	0.99 ± 0.36*
			M	0.48 ± 0.07*	0.22 ± 0.12*	1.05 ± 0.64*
			G+M	1.00 ± 0.00*	0.38 ± 0.09*	0.94 ± 0.29*
	Lucerne Lamb	G	G	0.57 ± 0.07	0.29 ± 0.12	0.79 ± 0.37
		M	M	0.40 ± 0.15	0.15 ± 0.03	0.93 ± 0.39
		G+M	G	0.57 ± 0.07*	0.29 ± 0.14*	0.81 ± 0.41*
			M	0.43 ± 0.07*	0.15 ± 0.03*	0.90 ± 0.36*
			G+M	1.00 ± 0.00*	0.33 ± 0.12*	0.85 ± 0.36*
1) Model fitting the random effects of animal genetics (G), metagenome profile (M) or both (G+M) 2) Proportion of the phenotypic variance (adjusted for fixed effects) explained by animal genetics (G, heritability), the metagenome profile (M, microbiability) or both (G+M) 3) Correlation between phenotype adjusted for fixed effects and either breeding value (G), metagenome value (M) or the sum of b…
