# Supplementary material for: Combining host and rumen metagenome profiling for selection in sheep: prediction of methane, feed efficiency, production, and health traits
Source: Genet Sel Evol. 2023 Jul 25;55:53. doi: 10.1186/s12711-023-00822-1 (PMC10367317; doi:10.1186/s12711-023-00822-1)
Supplement: Supplementary file 4 — Additional file 4: Table S4: Proportion of RF profiles (reads) and number of tags attributed to various taxonomies of interest separated by group. [file 12711_2023_822_MOESM4_ESM.xlsx]

## Sheet: Sheet1
Additional file 4 Table S4 Proportion of RF profiles (reads) and number of tags attributed to various taxonomies of interest
Name	Grass Adult				Grass Lamb				Lucerne Lamb
	Mean	SD	# Tags	Proportion of Tags	Mean	SD	# Tags	Proportion of Tags	Mean	SD	# Tags	Proportion of Tags
Archaea	0.00498247	0.00122383	1464	0.00553878	0.00623028	0.00153911	1603	0.00649427	0.00791547	0.0017127	1574	0.00762327
Bacteria	0.438561	0.021184	102923	0.389391	0.438661	0.026387	94881	0.384393	0.395465	0.0185232	74023	0.358512
Eukaryota	0.0193147	0.00369026	4821	0.0182394	0.0185695	0.00351011	4448	0.0180203	0.0228527	0.00551304	3996	0.0193536
Ovis aries	0.00331987	0.00334819	83	0.000314016	0.0028663	0.00314878	86	0.000348414	0.00477678	0.00524873	146	0.000707114
Mammalia	0.00517362	0.00336682	631	0.00238728	0.00462627	0.00316529	600	0.00243079	0.00704076	0.00526435	621	0.00300766
Plant	0.00147909	0.000170445	443	0.00167601	0.00146709	0.000224933	413	0.0016732	0.00171009	0.000235684	394	0.00190824
Fungi	0.0024421	0.000201307	721	0.00272777	0.00251695	0.000323794	674	0.00273059	0.00280721	0.000301137	604	0.00292532
Other Eukaryote*	0.00198112	0.000248275	590	0.00223216	0.0019682	0.00027662	544	0.00220392	0.00195771	0.000299526	424	0.00205354
Unassigned	0.536852	0.0193241	155022	0.586498	0.536269	0.0243027	145829	0.5908	0.573402	0.0176839	126807	0.614158
* Not Plants, Animals or Fungi
Taxonomic assignments as described in Hess et al. (2023) based on assignment to the Ovis aries genome, Hungate 1000 Collection and GenBank
Note: Columns do not sum to one because some rows are sub-groups of other rows (e.g., Eukaryota and Ovis aries), and others were not included (e.g., Viruses)
RF profiles are the set of reads that are assigned to a tag, which is defined as a 65 bp sequence that is present in at least 25% of samples from that Group (e.g. Grass Adult)
Tags may be unassigned if they 1) did not map to any sequence in the Ovis aries genome, Hungate1000 Collection, or GenBank; or 2) mapped to sequences from different Kingdoms, possibly due to highly conserved sequence, but more likely due to contaminations in reference genomes.
